# Supplementary material for: The structure-function analysis of the Mpr1 metalloprotease determinants of activity during migration of fungal cells across the blood-brain barrier
Source: PLoS One. 2018 Aug 30;13(8):e0203020. doi: 10.1371/journal.pone.0203020 (PMC6117016; doi:10.1371/journal.pone.0203020)
Supplement: S1 Data — (XLSX) [file pone.0203020.s001.xlsx]

## Sheet: Results
			Real time PCR
	Well	Sample Name	Target Name	Cт	Cт Mean	Cт SD	Baseline End	Tm1
	A1	WT	Mpr1 #1	18.7187	18.5129	0.141769	10	76.9184
	A2	WT	Mpr1 #1	18.4934	18.5129	0.141769	11	76.9184
	A3	WT	Mpr1 #1	18.4312	18.5129	0.141769	11	76.9171
	A4	WT	Mpr1 #1	18.4085	18.5129	0.141769	10	76.9171
	A5	WT	Mpr1 #2	18.1691	18.2013	0.0617102	10	77.0683
	A6	WT	Mpr1 #2	18.1454	18.2013	0.0617102	11	77.0683
	A7	WT	Mpr1 #2	18.2043	18.2013	0.0617102	11	76.9226
	A8	WT	Mpr1 #2	18.2864	18.2013	0.0617102	11	76.7734
	A9	WT	Cch1	17.6842	17.7577	0.0535778	11	73.487
	A10	WT	Cch1	17.765	17.7577	0.0535778	11	73.487
	A11	WT	Cch1	17.7689	17.7577	0.0535778	10	73.6432
	A12	WT	Cch1	17.8128	17.7577	0.0535778	10	73.6432
	B1	QGA	Mpr1 #1	28.7637	28.7101	0.0830056	21	76.7692
	B2	QGA	Mpr1 #1	28.7801	28.7101	0.0830056	21	76.7692
	B3	QGA	Mpr1 #1	28.597	28.7101	0.0830056	21	76.7679
	B4	QGA	Mpr1 #1	28.6994	28.7101	0.0830056	21	76.7679
	B5	QGA	Mpr1 #2	27.6179	27.6414	0.0365602	20	77.2175
	B6	QGA	Mpr1 #2	27.663	27.6414	0.0365602	20	77.2175
	B7	QGA	Mpr1 #2	27.6037	27.6414	0.0365602	20	77.221
	B8	QGA	Mpr1 #2	27.681	27.6414	0.0365602	20	77.0718
	B9	QGA	Cch1	16.7324	16.7428	0.066022	10	73.487
	B10	QGA	Cch1	16.8281	16.7428	0.066022	10	73.487
	B11	QGA	Cch1	16.6674	16.7428	0.066022	10	73.6432
	B12	QGA	Cch1	16.7436	16.7428	0.066022	10	73.6432
	C1	QGAAA	Mpr1 #1	29.6011	29.7049	0.0758781	22	76.7692
	C2	QGAAA	Mpr1 #1	29.7234	29.7049	0.0758781	22	76.7692
	C3	QGAAA	Mpr1 #1	29.7122	29.7049	0.0758781	22	76.6187
	C4	QGAAA	Mpr1 #1	29.783	29.7049	0.0758781	22	76.7679
	C5	QGAAA	Mpr1 #2	28.7885	28.8731	0.0703743	21	77.0683
	C6	QGAAA	Mpr1 #2	28.8419	28.8731	0.0703743	21	77.0683
	C7	QGAAA	Mpr1 #2	28.9314	28.8731	0.0703743	21	76.9226
	C8	QGAAA	Mpr1 #2	28.9307	28.8731	0.0703743	21	76.9226
	C9	QGAAA	Cch1	16.9052	16.8973	0.0471823	10	73.3378
	C10	QGAAA	Cch1	16.9259	16.8973	0.0471823	10	73.487
	C11	QGAAA	Cch1	16.8284	16.8973	0.0471823	10	73.6432
	C12	QGAAA	Cch1	16.9296	16.8973	0.0471823	10	73.6432
	E1	1X	Mpr1 #1	16.981	16.981		9	77.0676
	E2	4X	Mpr1 #1	18.6748	18.6748		11	76.9184
	E3	16X	Mpr1 #1	20.6044	20.6044		13	76.9171
	E4	64X	Mpr1 #1	22.5454	22.5454		15	76.9171
	E5	256X	Mpr1 #1	24.585	24.585		17	76.7699
	E6	1024X	Mpr1 #1	26.5297	26.5297		19	76.6207
	E7	H2O	Mpr1 #1	30.8112	30.8112		23	76.6242
	F1	1X	Mpr1 #2	16.8317	16.8317		9	76.9184
	F2	4X	Mpr1 #2	18.3666	18.3666		11	77.0676
	F3	16X	Mpr1 #2	20.4541	20.4541		13	76.9171
	F4	64X	Mpr1 #2	22.3449	22.3449		15	76.9171
	F5	256X	Mpr1 #2	24.4125	24.4125		17	76.7699
	F6	1024X	Mpr1 #2	26.4001	26.4001		19	76.7699
	F7	H2O	Mpr1 #2	31.0498	31.0498		24	76.6242
	G1	1X	Cch1	14.1904	14.1904		6	73.7856
	G2	4X	Cch1	15.7234	15.7234		8	73.6365
	G3	16X	Cch1	17.6982	17.6982		11	73.6352
	G4	64X	Cch1	19.6234	19.6234		13	73.6352
	G5	256X	Cch1	21.7756	21.7756		15	73.4878
	G6	1024X	Cch1	23.8697	23.8697		17	73.4878
	G7	H2O	Cch1	Undetermined			39	62.5986
	Mpr1 primer #1 efficiency curve
		Log Conc (ng)	Ct
	250	2.39794	16.981
	62.5	1.79588	18.6748
	15.625	1.19382	20.6044
	3.90625	0.59176	22.5454
	0.976562	-0.0103	24.585
	0.244141	-0.61236	26.5297
	Efficiency	1.05385
	Mpr1 primer #2 efficiency curve
		Log Conc (ng)	Ct
	250	2.39794	16.8317
	62.5	1.79588	18.3666
	15.625	1.19382	20.4541
	3.90625	0.59176	22.3449
	0.976562	-0.0103	24.4125
	0.244141	-0.61236	26.4001
	Efficiency	1.04396
	Cch1 primer #1 efficiency curve
		Log Conc (ng)	Ct
	250	2.39794	14.1904
	62.5	1.79588	15.7234
	15.625	1.19382	17.6982
	3.90625	0.59176	19.6234
	0.976562	-0.0103	21.7756
	0.244141	-0.61236	23.8697
	Efficiency	1.03105
			Efficiency	Efficiency	Efficiency	Average	Average	Average	Gene dosage	Gene dosage
			Mpr1 #1	Mpr1 #2	Cch1	Mpr1 #1 Ct	Mpr1 #2 Ct	Cch1 Ct	Mpr1 #1	Mpr1 #2
		WT strain	1.05385	1.04396	1.03105	18.5129	18.2013	17.7577	1.33786	1.17159
		QGA strain	1.05385	1.04396	1.03105	28.7101	27.6414	16.7428	2.06394	1.60546
		QGAAA strain	1.05385	1.04396	1.03105	29.7049	28.8731	16.8973	2.14806	1.6675
		Gene dosage calculation: (1+ Mpr1 Efficiency^Mpr1 Ct) / (1+ Cch1 Efficiency^Cch1 Ct)

## Sheet: Amplification Data
Block Type	96well
Chemistry	SYBR_GREEN
Experiment File Name	C:\Users\kiemvu\Desktop\Real time PCR 7-6-18\Real time PCR 7-6-18.eds
Experiment Run End Time	2018-07-07 04:49:07 AM PDT
Instrument Type	steponeplus
Passive Reference	ROX
Well	Cycle	Target Name	Rn	ΔRn
A1	1	Mpr1 #1	0.378635	-0.0106755
A1	2	Mpr1 #1	0.393433	-0.00338561
A1	3	Mpr1 #1	0.403679	-0.000647403
A1	4	Mpr1 #1	0.41185	1.62327e-05
A1	5	Mpr1 #1	0.419204	-0.00013743
A1	6	Mpr1 #1	0.426389	-0.000460013
A1	7	Mpr1 #1	0.435317	0.000959887
A1	8	Mpr1 #1	0.44388	0.00201584
A1	9	Mpr1 #1	0.449422	5.02861e-05
A1	10	Mpr1 #1	0.455082	-0.0017974
A1	11	Mpr1 #1	0.463501	-0.000886554
A1	12	Mpr1 #1	0.473998	0.00210357
A1	13	Mpr1 #1	0.490005	0.0106022
A1	14	Mpr1 #1	0.518838	0.0319277
A1	15	Mpr1 #1	0.574812	0.0803942
A1	16	Mpr1 #1	0.677355	0.17543
A1	17	Mpr1 #1	0.88149	0.372057
A1	18	Mpr1 #1	1.24326	0.726321
A1	19	Mpr1 #1	1.8422	1.31776
A1	20	Mpr1 #1	2.63181	2.09986
A1	21	Mpr1 #1	3.48071	2.94125
A1	22	Mpr1 #1	4.42294	3.87597
A1	23	Mpr1 #1	5.39537	4.84089
A1	24	Mpr1 #1	6.31164	5.74965
A1	25	Mpr1 #1	7.20243	6.63294
A1	26	Mpr1 #1	8.03191	7.45491
A1	27	Mpr1 #1	8.83941	8.2549
A1	28	Mpr1 #1	9.57516	8.98314
A1	29	Mpr1 #1	10.2696	9.67006
A1	30	Mpr1 #1	10.9614	10.3543
A1	31	Mpr1 #1	11.574	10.9594
A1	32	Mpr1 #1	12.1527	11.5306
A1	33	Mpr1 #1	12.7062	12.0766
A1	34	Mpr1 #1	13.245	12.6079
A1	35	Mpr1 #1	13.7141	13.0696
A1	36	Mpr1 #1	14.2117	13.5596
A1	37	Mpr1 #1	14.61	13.9504
A1	38	Mpr1 #1	15.0012	14.3341
A1	39	Mpr1 #1	15.4155	14.7409
A1	40	Mpr1 #1	15.7842	15.1021
A2	1	Mpr1 #1	0.47014	-0.0135588
A2	2	Mpr1 #1	0.480965	-0.00551148
A2	3	Mpr1 #1	0.487935	-0.00131967
A2	4	Mpr1 #1	0.493213	0.00118055
A2	5	Mpr1 #1	0.495057	0.000246178
A2	6	Mpr1 #1	0.499332	0.00174349
A2	7	Mpr1 #1	0.500097	-0.000268949
A2	8	Mpr1 #1	0.502221	-0.000923182
A2	9	Mpr1 #1	0.504776	-0.00114665
A2	10	Mpr1 #1	0.506938	-0.00176238
A2	11	Mpr1 #1	0.513729	0.00225061
A2	12	Mpr1 #1	0.521121	0.00686489
A2	13	Mpr1 #1	0.536771	0.0197373
A2	14	Mpr1 #1	0.568054	0.0482415
A2	15	Mpr1 #1	0.628155	0.105565
A2	16	Mpr1 #1	0.743266	0.217898
A2	17	Mpr1 #1	0.965987	0.437841
A2	18	Mpr1 #1	1.36956	0.838639
A2	19	Mpr1 #1	2.00499	1.47129
A2	20	Mpr1 #1	2.8391	2.30262
A2	21	Mpr1 #1	3.72866	3.18941
A2	22	Mpr1 #1	4.6936	4.15157
A2	23	Mpr1 #1	5.68575	5.14093
A2	24	Mpr1 #1	6.62629	6.0787
A2	25	Mpr1 #1	7.53413	6.98376
A2	26	Mpr1 #1	8.41121	7.85806
A2	27	Mpr1 #1	9.22324	8.66731
A2	28	Mpr1 #1	10.0144	9.45573
A2	29	Mpr1 #1	10.728	10.1665
A2	30	Mpr1 #1	11.3985	10.8343
A2	31	Mpr1 #1	12.0159	11.4488
A2	32	Mpr1 #1	12.6526	12.0827
A2	33	Mpr1 #1	13.214	12.6414
A2	34	Mpr1 #1	13.7474	13.172
A2	35	Mpr1 #1	14.2679	13.6898
A2	36	Mpr1 #1	14.7706	14.1897
A2	37	Mpr1 #1	15.1859	14.6022
A2	38	Mpr1 #1	15.6313	15.0448
A2	39	Mpr1 #1	16.0173	15.428
A2	40	Mpr1 #1	16.4081	15.8161
A3	1	Mpr1 #1	0.427658	-0.0147755
A3	2	Mpr1 #1	0.437156	-0.00737804
A3	3	Mpr1 #1	0.445817	-0.000817686
A3	4	Mpr1 #1	0.44968	0.000945357
A3	5	Mpr1 #1	0.452182	0.00134587
A3	6	Mpr1 #1	0.452986	4.94942e-05
A3	7	Mpr1 #1	0.455144	0.000107159
A3	8	Mpr1 #1	0.454533	-0.00260414
A3	9	Mpr1 #1	0.459024	-0.000214711
A3	10	Mpr1 #1	0.460753	-0.000585484
A3	11	Mpr1 #1	0.465214	0.00177414
A3	12	Mpr1 #1	0.473922	0.00838212
A3	13	Mpr1 #1	0.49067	0.0230293
A3	14	Mpr1 #1	0.521216	0.0514741
A3	15	Mpr1 #1	0.583494	0.111652
A3	16	Mpr1 #1	0.700279	0.226336
A3	17	Mpr1 #1	0.928151	0.452107
A3	18	Mpr1 #1	1.34147	0.863331
A3	19	Mpr1 #1	2.00004	1.51979
A3	20	Mpr1 #1	2.85465	2.3723
A3	21	Mpr1 #1	3.7498	3.26536
A3	22	Mpr1 #1	4.72351	4.23696
A3	23	Mpr1 #1	5.70869	5.22004
A3	24	Mpr1 #1	6.65171	6.16096
A3	25	Mpr1 #1	7.5517	7.05885
A3	26	Mpr1 #1	8.41099	7.91604
A3	27	Mpr1 #1	9.22368	8.72663
A3	28	Mpr1 #1	9.99619	9.49704
A3	29	Mpr1 #1	10.6943	10.1931
A3	30	Mpr1 #1	11.3649	10.8615
A3	31	Mpr1 #1	11.9764	11.471
A3	32	Mpr1 #1	12.5736	12.066
A3	33	Mpr1 #1	13.1267	12.617
A3	34	Mpr1 #1	13.6402	13.1285
A3	35	Mpr1 #1	14.1424	13.6286
A3	36	Mpr1 #1	14.6192	14.1033
A3	37	Mpr1 #1	15.0172	14.4991
A3	38	Mpr1 #1	15.4823	14.9622
A3	39	Mpr1 #1	15.8475	15.3252
A3	40	Mpr1 #1	16.2073	15.6829
A4	1	Mpr1 #1	0.517914	-0.0202988
A4	2	Mpr1 #1	0.532576	-0.00804863
A4	3	Mpr1 #1	0.542956	-8.05358e-05
A4	4	Mpr1 #1	0.545244	-0.000204127
A4	5	Mpr1 #1	0.548248	0.000387477
A4	6	Mpr1 #1	0.550643	0.000370399
A4	7	Mpr1 #1	0.551811	-0.000872747
A4	8	Mpr1 #1	0.555583	0.000486685
A4	9	Mpr1 #1	0.557522	1.44059e-05
A4	10	Mpr1 #1	0.559818	-0.000101556
A4	11	Mpr1 #1	0.565675	0.00334386
A4	12	Mpr1 #1	0.57625	0.0115067
A4	13	Mpr1 #1	0.592236	0.0250805
A4	14	Mpr1 #1	0.624603	0.0550363
A4	15	Mpr1 #1	0.686206	0.114227
A4	16	Mpr1 #1	0.807511	0.233121
A4	17	Mpr1 #1	1.03716	0.460353
A4	18	Mpr1 #1	1.45491	0.875697
A4	19	Mpr1 #1	2.11769	1.53606
A4	20	Mpr1 #1	2.98546	2.40143
A4	21	Mpr1 #1	3.89374	3.30729
A4	22	Mpr1 #1	4.87437	4.28551
A4	23	Mpr1 #1	5.86926	5.27799
A4	24	Mpr1 #1	6.81206	6.21838
A4	25	Mpr1 #1	7.69799	7.10189
A4	26	Mpr1 #1	8.55729	7.95878
A4	27	Mpr1 #1	9.36258	8.76166
A4	28	Mpr1 #1	10.1133	9.50994
A4	29	Mpr1 #1	10.8325	10.2267
A4	30	Mpr1 #1	11.4953	10.8872
A4	31	Mpr1 #1	12.1015	11.491
A4	32	Mpr1 #1	12.6671	12.0541
A4	33	Mpr1 #1	13.2238	12.6084
A4	34	Mpr1 #1	13.7463	13.1285
A4	35	Mpr1 #1	14.2194	13.5992
A4	36	Mpr1 #1	14.669	14.0464
A4	37	Mpr1 #1	15.0965	14.4715
A4	38	Mpr1 #1	15.5195	14.892
A4	39	Mpr1 #1	15.8731	15.2432
A4	40	Mpr1 #1	16.2518	15.6195
A5	1	Mpr1 #2	0.201361	-0.0192985
A5	2	Mpr1 #2	0.216955	-0.00708585
A5	3	Mpr1 #2	0.225475	-0.00194879
A5	4	Mpr1 #2	0.231695	0.000889737
A5	5	Mpr1 #2	0.235806	0.0016182
A5	6	Mpr1 #2	0.237978	0.000408215
A5	7	Mpr1 #2	0.240602	-0.000349802
A5	8	Mpr1 #2	0.244207	-0.000126698
A5	9	Mpr1 #2	0.247598	-0.000117946
A5	10	Mpr1 #2	0.250725	-0.000372915
A5	11	Mpr1 #2	0.257556	0.00307538
A5	12	Mpr1 #2	0.268191	0.0103288
A5	13	Mpr1 #2	0.285014	0.0237692
A5	14	Mpr1 #2	0.318333	0.0537062
A5	15	Mpr1 #2	0.382435	0.114427
A5	16	Mpr1 #2	0.509844	0.238453
A5	17	Mpr1 #2	0.748433	0.47366
A5	18	Mpr1 #2	1.19086	0.912703
A5	19	Mpr1 #2	1.92994	1.64841
A5	20	Mpr1 #2	2.94747	2.66255
A5	21	Mpr1 #2	4.04812	3.75982
A5	22	Mpr1 #2	5.21491	4.92323
A5	23	Mpr1 #2	6.39134	6.09628
A5	24	Mpr1 #2	7.51329	7.21484
A5	25	Mpr1 #2	8.57729	8.27546
A5	26	Mpr1 #2	9.58418	9.27896
A5	27	Mpr1 #2	10.5347	10.2261
A5	28	Mpr1 #2	11.4784	11.1664
A5	29	Mpr1 #2	12.3166	12.0012
A5	30	Mpr1 #2	13.1106	12.7918
A5	31	Mpr1 #2	13.8428	13.5207
A5	32	Mpr1 #2	14.5546	14.2291
A5	33	Mpr1 #2	15.2447	14.9158
A5	34	Mpr1 #2	15.8599	15.5276
A5	35	Mpr1 #2	16.4737	16.138
A5	36	Mpr1 #2	17.0328	16.6937
A5	37	Mpr1 #2	17.5807	17.2383
A5	38	Mpr1 #2	18.0903	17.7445
A5	39	Mpr1 #2	18.5679	18.2188
A5	40	Mpr1 #2	18.9944	18.6418
A6	1	Mpr1 #2	0.17799	-0.0106858
A6	2	Mpr1 #2	0.189177	-0.00227102
A6	3	Mpr1 #2	0.195456	0.00123536
A6	4	Mpr1 #2	0.197788	0.000794768
A6	5	Mpr1 #2	0.199362	-0.00040291
A6	6	Mpr1 #2	0.202034	-0.000502803
A6	7	Mpr1 #2	0.203908	-0.00140091
A6	8	Mpr1 #2	0.206619	-0.00146303
A6	9	Mpr1 #2	0.210575	-0.00027862
A6	10	Mpr1 #2	0.213661	3.51573e-05
A6	11	Mpr1 #2	0.218381	0.00198298
A6	12	Mpr1 #2	0.228155	0.00898479
A6	13	Mpr1 #2	0.245749	0.0238068
A6	14	Mpr1 #2	0.279495	0.0547807
A6	15	Mpr1 #2	0.344918	0.117431
A6	16	Mpr1 #2	0.47154	0.241281
A6	17	Mpr1 #2	0.715159	0.482128
A6	18	Mpr1 #2	1.16094	0.92514
A6	19	Mpr1 #2	1.91095	1.67238
A6	20	Mpr1 #2	2.94347	2.70212
A6	21	Mpr1 #2	4.06183	3.81771
A6	22	Mpr1 #2	5.24409	4.9972
A6	23	Mpr1 #2	6.43127	6.1816
A6	24	Mpr1 #2	7.58414	7.3317
A6	25	Mpr1 #2	8.66795	8.41274
A6	26	Mpr1 #2	9.69901	9.44103
A6	27	Mpr1 #2	10.6874	10.4267
A6	28	Mpr1 #2	11.6226	11.3591
A6	29	Mpr1 #2	12.4766	12.2103
A6	30	Mpr1 #2	13.3078	13.0387
A6	31	Mpr1 #2	14.0635	13.7917
A6	32	Mpr1 #2	14.7724	14.4978
A6	33	Mpr1 #2	15.4996	15.2223
A6	34	Mpr1 #2	16.1329	15.8527
A6	35	Mpr1 #2	16.7428	16.4598
A6	36	Mpr1 #2	17.3721	17.0864
A6	37	Mpr1 #2	17.8848	17.5964
A6	38	Mpr1 #2	18.4023	18.1111
A6	39	Mpr1 #2	18.9045	18.6105
A6	40	Mpr1 #2	19.4068	19.11
A7	1	Mpr1 #2	0.207433	-0.0144498
A7	2	Mpr1 #2	0.221192	-0.00335575
A7	3	Mpr1 #2	0.228619	0.00140687
A7	4	Mpr1 #2	0.230652	0.000775707
A7	5	Mpr1 #2	0.23181	-0.000731185
A7	6	Mpr1 #2	0.234895	-0.000310999
A7	7	Mpr1 #2	0.237453	-0.000416987
A7	8	Mpr1 #2	0.238851	-0.00168337
A7	9	Mpr1 #2	0.241324	-0.00187499
A7	10	Mpr1 #2	0.245589	-0.000274776
A7	11	Mpr1 #2	0.251638	0.00310973
A7	12	Mpr1 #2	0.261238	0.010045
A7	13	Mpr1 #2	0.278592	0.0247346
A7	14	Mpr1 #2	0.312353	0.0558312
A7	15	Mpr1 #2	0.376456	0.117269
A7	16	Mpr1 #2	0.498436	0.236585
A7	17	Mpr1 #2	0.733901	0.469386
A7	18	Mpr1 #2	1.16247	0.895292
A7	19	Mpr1 #2	1.87283	1.60298
A7	20	Mpr1 #2	2.83092	2.55842
A7	21	Mpr1 #2	3.852	3.57682
A7	22	Mpr1 #2	4.91552	4.63769
A7	23	Mpr1 #2	5.99929	5.71878
A7	24	Mpr1 #2	7.0263	6.74313
A7	25	Mpr1 #2	8.03075	7.74492
A7	26	Mpr1 #2	8.97188	8.68338
A7	27	Mpr1 #2	9.87376	9.5826
A7	28	Mpr1 #2	10.7338	10.44
A7	29	Mpr1 #2	11.517	11.2205
A7	30	Mpr1 #2	12.2702	11.971
A7	31	Mpr1 #2	12.9487	12.6469
A7	32	Mpr1 #2	13.6182	13.3138
A7	33	Mpr1 #2	14.2487	13.9416
A7	34	Mpr1 #2	14.8423	14.5325
A7	35	Mpr1 #2	15.4063	15.0938
A7	36	Mpr1 #2	15.9605	15.6453
A7	37	Mpr1 #2	16.4367	16.1189
A7	38	Mpr1 #2	16.906	16.5855
A7	39	Mpr1 #2	17.3705	17.0474
A7	40	Mpr1 #2	17.7721	17.4463
A8	1	Mpr1 #2	0.215124	-0.0144789
A8	2	Mpr1 #2	0.228293	-0.0041387
A8	3	Mpr1 #2	0.236075	0.00081434
A8	4	Mpr1 #2	0.239165	0.00107466
A8	5	Mpr1 #2	0.241213	0.00029431
A8	6	Mpr1 #2	0.243244	-0.000503666
A8	7	Mpr1 #2	0.244489	-0.00208798
A8	8	Mpr1 #2	0.248581	-0.000824453
A8	9	Mpr1 #2	0.25171	-0.000524631
A8	10	Mpr1 #2	0.253653	-0.00141033
A8	11	Mpr1 #2	0.26106	0.00316775
A8	12	Mpr1 #2	0.269215	0.0084939
A8	13	Mpr1 #2	0.284654	0.0211037
A8	14	Mpr1 #2	0.317534	0.0511545
A8	15	Mpr1 #2	0.37814	0.108932
A8	16	Mpr1 #2	0.494658	0.222621
A8	17	Mpr1 #2	0.717665	0.442799
A8	18	Mpr1 #2	1.12799	0.850293
A8	19	Mpr1 #2	1.81431	1.53378
A8	20	Mpr1 #2	2.74455	2.4612
A8	21	Mpr1 #2	3.73368	3.4475
A8	22	Mpr1 #2	4.78573	4.49672
A8	23	Mpr1 #2	5.83339	5.54155
A8	24	Mpr1 #2	6.85662	6.56195
A8	25	Mpr1 #2	7.81501	7.51751
A8	26	Mpr1 #2	8.74798	8.44766
A8	27	Mpr1 #2	9.63616	9.333
A8	28	Mpr1 #2	10.4704	10.1644
A8	29	Mpr1 #2	11.241	10.9322
A8	30	Mpr1 #2	12.0034	11.6918
A8	31	Mpr1 #2	12.6838	12.3693
A8	32	Mpr1 #2	13.3276	13.0103
A8	33	Mpr1 #2	13.9698	13.6497
A8	34	Mpr1 #2	14.5479	14.2249
A8	35	Mpr1 #2	15.1133	14.7876
A8	36	Mpr1 #2	15.6565	15.3279
A8	37	Mpr1 #2	16.166	15.8346
A8	38	Mpr1 #2	16.6035	16.2692
A8	39	Mpr1 #2	17.0551	16.718
A8	40	Mpr1 #2	17.5083	17.1684
A9	1	Cch1	0.397646	-0.0191994
A9	2	Cch1	0.412009	-0.00618757
A9	3	Cch1	0.420402	0.000855248
A9	4	Cch1	0.423827	0.00292919
A9	5	Cch1	0.423666	0.00141758
A9	6	Cch1	0.419891	-0.0037078
A9	7	Cch1	0.422565	-0.00238541
A9	8	Cch1	0.424329	-0.00197137
A9	9	Cch1	0.426519	-0.00113268
A9	10	Cch1	0.429411	0.000408308
A9	11	Cch1	0.43394	0.00358693
A9	12	Cch1	0.44327	0.0115666
A9	13	Cch1	0.463731	0.030676
A9	14	Cch1	0.499651	0.0652458
A9	15	Cch1	0.567913	0.132157
A9	16	Cch1	0.701061	0.263954
A9	17	Cch1	0.958473	0.520016
A9	18	Cch1	1.42561	0.9858
A9	19	Cch1	2.14106	1.6999
A9	20	Cch1	2.97792	2.53541
A9	21	Cch1	3.78202	3.33816
A9	22	Cch1	4.65876	4.21355
A9	23	Cch1	5.58514	5.13858
A9	24	Cch1	6.49118	6.04327
A9	25	Cch1	7.35914	6.90987
A9	26	Cch1	8.22212	7.77151
A9	27	Cch1	9.04767	8.59571
A9	28	Cch1	9.84237	9.38905
A9	29	Cch1	10.5841	10.1294
A9	30	Cch1	11.2756	10.8196
A9	31	Cch1	11.8998	11.4425
A9	32	Cch1	12.5209	12.0622
A9	33	Cch1	13.1142	12.6541
A9	34	Cch1	13.6853	13.2239
A9	35	Cch1	14.1726	13.7098
A9	36	Cch1	14.6724	14.2082
A9	37	Cch1	15.1246	14.6592
A9	38	Cch1	15.583	15.1162
A9	39	Cch1	15.9369	15.4687
A9	40	Cch1	16.3377	15.8682
A10	1	Cch1	0.40381	-0.0188712
A10	2	Cch1	0.417574	-0.00758376
A10	3	Cch1	0.426128	-0.00150541
A10	4	Cch1	0.432098	0.00198843
A10	5	Cch1	0.433519	0.000933092
A10	6	Cch1	0.434988	-7.51275e-05
A10	7	Cch1	0.437076	-0.000462953
A10	8	Cch1	0.439672	-0.000343512
A10	9	Cch1	0.44084	-0.00165229
A10	10	Cch1	0.444057	-0.000911738
A10	11	Cch1	0.449474	0.00202951
A10	12	Cch1	0.455371	0.00545042
A10	13	Cch1	0.470408	0.0180106
A10	14	Cch1	0.505589	0.0507154
A10	15	Cch1	0.569332	0.111982
A10	16	Cch1	0.699055	0.239228
A10	17	Cch1	0.950491	0.488189
A10	18	Cch1	1.41037	0.945595
A10	19	Cch1	2.11079	1.64353
A10	20	Cch1	2.94494	2.47521
A10	21	Cch1	3.73585	3.26364
A10	22	Cch1	4.59713	4.12244
A10	23	Cch1	5.51306	5.0359
A10	24	Cch1	6.37227	5.89263
A10	25	Cch1	7.23172	6.74961
A10	26	Cch1	8.09248	7.60789
A10	27	Cch1	8.88334	8.39628
A10	28	Cch1	9.66843	9.17889
A10	29	Cch1	10.375	9.88299
A10	30	Cch1	11.0312	10.5367
A10	31	Cch1	11.6651	11.1681
A10	32	Cch1	12.2731	11.7737
A10	33	Cch1	12.8484	12.3465
A10	34	Cch1	13.3867	12.8823
A10	35	Cch1	13.8384	13.3315
A10	36	Cch1	14.3376	13.8283
A10	37	Cch1	14.7609	14.2491
A10	38	Cch1	15.1672	14.6529
A10	39	Cch1	15.5655	15.0488
A10	40	Cch1	15.9425	15.4233
A11	1	Cch1	0.427979	-0.0250889
A11	2	Cch1	0.443589	-0.0132555
A11	3	Cch1	0.456243	-0.00437861
A11	4	Cch1	0.464754	0.00035557
A11	5	Cch1	0.471879	0.00370391
A11	6	Cch1	0.473824	0.00187207
A11	7	Cch1	0.476892	0.0011625
A11	8	Cch1	0.47921	-0.00029633
A11	9	Cch1	0.482897	-0.000385864
A11	10	Cch1	0.485027	-0.00203326
A11	11	Cch1	0.490398	-0.000439138
A11	12	Cch1	0.500947	0.00633343
A11	13	Cch1	0.519645	0.021254
A11	14	Cch1	0.552907	0.0507392
A11	15	Cch1	0.6175	0.111555
A11	16	Cch1	0.746995	0.237274
A11	17	Cch1	0.99813	0.484632
A11	18	Cch1	1.46509	0.947812
A11	19	Cch1	2.25008	1.72902
A11	20	Cch1	3.26394	2.73911
A11	21	Cch1	4.22597	3.69736
A11	22	Cch1	5.25512	4.72274
A11	23	Cch1	6.30323	5.76707
A11	24	Cch1	7.31364	6.7737
A11	25	Cch1	8.27975	7.73604
A11	26	Cch1	9.20165	8.65416
A11	27	Cch1	10.0773	9.52606
A11	28	Cch1	10.8921	10.337
A11	29	Cch1	11.6673	11.1085
A11	30	Cch1	12.4038	11.8412
A11	31	Cch1	13.0343	12.468
A11	32	Cch1	13.6337	13.0636
A11	33	Cch1	14.242	13.668
A11	34	Cch1	14.7361	14.1584
A11	35	Cch1	15.2563	14.6748
A11	36	Cch1	15.7427	15.1574
A11	37	Cch1	16.2108	15.6218
A11	38	Cch1	16.6359	16.0431
A11	39	Cch1	16.9989	16.4024
A11	40	Cch1	17.34	16.7397
A12	1	Cch1	0.384153	-0.00422185
A12	2	Cch1	0.394073	-0.00308245
A12	3	Cch1	0.402381	-0.00355694
A12	4	Cch1	0.414917	0.00019755
A12	5	Cch1	0.424227	0.000726088
A12	6	Cch1	0.435376	0.00309432
A12	7	Cch1	0.443286	0.00222221
A12	8	Cch1	0.450898	0.00105282
A12	9	Cch1	0.45756	-0.00106673
A12	10	Cch1	0.464739	-0.00266932
A12	11	Cch1	0.474234	-0.00195601
A12	12	Cch1	0.484611	-0.000360165
A12	13	Cch1	0.505517	0.011764
A12	14	Cch1	0.53846	0.0359251
A12	15	Cch1	0.608815	0.0974984
A12	16	Cch1	0.735389	0.215291
A12	17	Cch1	0.989637	0.460757
A12	18	Cch1	1.46362	0.925959
A12	19	Cch1	2.26537	1.71892
A12	20	Cch1	3.31448	2.75925
A12	21	Cch1	4.33881	3.7748
A12	22	Cch1	5.40507	4.83228
A12	23	Cch1	6.50869	5.92712
A12	24	Cch1	7.56602	6.97567
A12	25	Cch1	8.5716	7.97247
A12	26	Cch1	9.52705	8.91914
A12	27	Cch1	10.4457	9.82903
A12	28	Cch1	11.3376	10.7121
A12	29	Cch1	12.1391	11.5049
A12	30	Cch1	12.8716	12.2286
A12	31	Cch1	13.5459	12.8941
A12	32	Cch1	14.2133	13.5527
A12	33	Cch1	14.8215	14.1521
A12	34	Cch1	15.3914	14.7132
A12	35	Cch1	15.8669	15.18
A12	36	Cch1	16.3871	15.6914
A12	37	Cch1	16.8702	16.1656
A12	38	Cch1	17.2779	16.5646
A12	39	Cch1	17.6764	16.9543
A12	40	Cch1	18.0199	17.289
B1	1	Mpr1 #1	0.50026	-0.0220398
B1	2	Mpr1 #1	0.522868	-0.00070647
B1	3	Mpr1 #1	0.528543	0.00369315
B1	4	Mpr1 #1	0.52686	0.000735292
B1	5	Mpr1 #1	0.526502	-0.00089833
B1	6	Mpr1 #1	0.52855	-0.000125235
B1	7	Mpr1 #1	0.530563	0.00061317
B1	8	Mpr1 #1	0.529391	-0.00183435
B1	9	Mpr1 #1	0.531517	-0.000983177
B1	10	Mpr1 #1	0.534138	0.000363017
B1	11	Mpr1 #1	0.534363	-0.00068791
B1	12	Mpr1 #1	0.536084	-0.000241985
B1	13	Mpr1 #1	0.536771	-0.000829188
B1	14	Mpr1 #1	0.53716	-0.00171596
B1	15	Mpr1 #1	0.539454	-0.000696821
B1	16	Mpr1 #1	0.541073	-0.000352761
B1	17	Mpr1 #1	0.543892	0.00119066
B1	18	Mpr1 #1	0.539974	-0.00400177
B1	19	Mpr1 #1	0.545578	0.000326919
B1	20	Mpr1 #1	0.547104	0.000578055
B1	21	Mpr1 #1	0.552669	0.00486723
B1	22	Mpr1 #1	0.560331	0.0112541
B1	23	Mpr1 #1	0.573064	0.0227122
B1	24	Mpr1 #1	0.600341	0.0487143
B1	25	Mpr1 #1	0.648015	0.0951132
B1	26	Mpr1 #1	0.740294	0.186117
B1	27	Mpr1 #1	0.922299	0.366847
B1	28	Mpr1 #1	1.26215	0.705419
B1	29	Mpr1 #1	1.84447	1.28647
B1	30	Mpr1 #1	2.66878	2.1095
B1	31	Mpr1 #1	3.58513	3.02458
B1	32	Mpr1 #1	4.59829	4.03646
B1	33	Mpr1 #1	5.64107	5.07797
B1	34	Mpr1 #1	6.66037	6.09599
B1	35	Mpr1 #1	7.65384	7.08818
B1	36	Mpr1 #1	8.57937	8.01244
B1	37	Mpr1 #1	9.45007	8.88186
B1	38	Mpr1 #1	10.2807	9.71122
B1	39	Mpr1 #1	11.0321	10.4613
B1	40	Mpr1 #1	11.7438	11.1718
B2	1	Mpr1 #1	0.534432	0.00400152
B2	2	Mpr1 #1	0.532427	0.00108017
B2	3	Mpr1 #1	0.531267	-0.000997242
B2	4	Mpr1 #1	0.533783	0.000601583
B2	5	Mpr1 #1	0.534893	0.000794035
B2	6	Mpr1 #1	0.537766	0.00275055
B2	7	Mpr1 #1	0.536349	0.000416537
B2	8	Mpr1 #1	0.537815	0.000964949
B2	9	Mpr1 #1	0.538137	0.000370441
B2	10	Mpr1 #1	0.537004	-0.00168015
B2	11	Mpr1 #1	0.541247	0.00164572
B2	12	Mpr1 #1	0.539202	-0.0013164
B2	13	Mpr1 #1	0.539804	-0.00163148
B2	14	Mpr1 #1	0.539578	-0.00277459
B2	15	Mpr1 #1	0.541157	-0.00211198
B2	16	Mpr1 #1	0.542065	-0.00212147
B2	17	Mpr1 #1	0.544544	-0.000559717
B2	18	Mpr1 #1	0.545808	-0.000212352
B2	19	Mpr1 #1	0.547758	0.000819811
B2	20	Mpr1 #1	0.549656	0.00180113
B2	21	Mpr1 #1	0.552013	0.00324063
B2	22	Mpr1 #1	0.561145	0.0114558
B2	23	Mpr1 #1	0.572398	0.0217915
B2	24	Mpr1 #1	0.598495	0.0469715
B2	25	Mpr1 #1	0.644571	0.0921306
B2	26	Mpr1 #1	0.738178	0.184821
B2	27	Mpr1 #1	0.916372	0.362097
B2	28	Mpr1 #1	1.25673	0.701538
B2	29	Mpr1 #1	1.83417	1.27806
B2	30	Mpr1 #1	2.63667	2.07965
B2	31	Mpr1 #1	3.53678	2.97884
B2	32	Mpr1 #1	4.51922	3.96036
B2	33	Mpr1 #1	5.5253	4.96552
B2	34	Mpr1 #1	6.51668	5.95598
B2	35	Mpr1 #1	7.46506	6.90345
B2	36	Mpr1 #1	8.39159	7.82907
B2	37	Mpr1 #1	9.22187	8.65843
B2	38	Mpr1 #1	10.0242	9.45987
B2	39	Mpr1 #1	10.7661	10.2008
B2	40	Mpr1 #1	11.4799	10.9137
B3	1	Mpr1 #1	0.554522	0.0106312
B3	2	Mpr1 #1	0.55021	0.00588214
B3	3	Mpr1 #1	0.554557	0.00979271
B3	4	Mpr1 #1	0.551676	0.00647478
B3	5	Mpr1 #1	0.544515	-0.00112283
B3	6	Mpr1 #1	0.543268	-0.00280586
B3	7	Mpr1 #1	0.54219	-0.00432111
B3	8	Mpr1 #1	0.543293	-0.00365399
B3	9	Mpr1 #1	0.545634	-0.00175025
B3	10	Mpr1 #1	0.545917	-0.00190383
B3	11	Mpr1 #1	0.546213	-0.00204442
B3	12	Mpr1 #1	0.546133	-0.00256093
B3	13	Mpr1 #1	0.548058	-0.00107264
B3	14	Mpr1 #1	0.54793	-0.00163731
B3	15	Mpr1 #1	0.551049	0.00104498
B3	16	Mpr1 #1	0.549092	-0.00134848
B3	17	Mpr1 #1	0.547656	-0.00322094
B3	18	Mpr1 #1	0.550806	-0.000507533
B3	19	Mpr1 #1	0.550972	-0.000778115
B3	20	Mpr1 #1	0.555813	0.0036258
B3	21	Mpr1 #1	0.560414	0.00778998
B3	22	Mpr1 #1	0.567288	0.0142281
B3	23	Mpr1 #1	0.580955	0.0274579
B3	24	Mpr1 #1	0.608918	0.0549839
B3	25	Mpr1 #1	0.66149	0.107119
B3	26	Mpr1 #1	0.765897	0.21109
B3	27	Mpr1 #1	0.964403	0.409159
B3	28	Mpr1 #1	1.33991	0.784231
B3	29	Mpr1 #1	1.95837	1.40225
B3	30	Mpr1 #1	2.78472	2.22817
B3	31	Mpr1 #1	3.68707	3.13008
B3	32	Mpr1 #1	4.6612	4.10377
B3	33	Mpr1 #1	5.66485	5.10699
B3	34	Mpr1 #1	6.63499	6.07669
B3	35	Mpr1 #1	7.56498	7.00624
B3	36	Mpr1 #1	8.45723	7.89806
B3	37	Mpr1 #1	9.29424	8.73463
B3	38	Mpr1 #1	10.0917	9.53169
B3	39	Mpr1 #1	10.8096	10.2491
B3	40	Mpr1 #1	11.503	10.942
B4	1	Mpr1 #1	0.555187	0.00309266
B4	2	Mpr1 #1	0.554391	0.00151494
B4	3	Mpr1 #1	0.554103	0.000445647
B4	4	Mpr1 #1	0.554217	-0.000222269
B4	5	Mpr1 #1	0.555844	0.000622701
B4	6	Mpr1 #1	0.557406	0.00140342
B4	7	Mpr1 #1	0.557748	0.000963548
B4	8	Mpr1 #1	0.558061	0.000495428
B4	9	Mpr1 #1	0.558285	-6.23982e-05
B4	10	Mpr1 #1	0.558201	-0.000928201
B4	11	Mpr1 #1	0.560661	0.000750876
B4	12	Mpr1 #1	0.560196	-0.000496397
B4	13	Mpr1 #1	0.559856	-0.00161701
B4	14	Mpr1 #1	0.558945	-0.00331024
B4	15	Mpr1 #1	0.562995	-4.16307e-05
B4	16	Mpr1 #1	0.5647	0.000881779
B4	17	Mpr1 #1	0.562895	-0.00170457
B4	18	Mpr1 #1	0.562472	-0.00290976
B4	19	Mpr1 #1	0.56502	-0.00114325
B4	20	Mpr1 #1	0.569457	0.0025128
B4	21	Mpr1 #1	0.572086	0.00435954
B4	22	Mpr1 #1	0.578327	0.00981922
B4	23	Mpr1 #1	0.591663	0.0223734
B4	24	Mpr1 #1	0.617872	0.0478007
B4	25	Mpr1 #1	0.669361	0.0985085
B4	26	Mpr1 #1	0.765426	0.193792
B4	27	Mpr1 #1	0.954458	0.382042
B4	28	Mpr1 #1	1.30745	0.734249
B4	29	Mpr1 #1	1.9064	1.33242
B4	30	Mpr1 #1	2.717	2.14224
B4	31	Mpr1 #1	3.60944	3.0339
B4	32	Mpr1 #1	4.56127	3.98494
B4	33	Mpr1 #1	5.55213	4.97502
B4	34	Mpr1 #1	6.50703	5.92914
B4	35	Mpr1 #1	7.42552	6.84685
B4	36	Mpr1 #1	8.30374	7.72429
B4	37	Mpr1 #1	9.11204	8.53181
B4	38	Mpr1 #1	9.8991	9.31809
B4	39	Mpr1 #1	10.5851	10.0033
B4	40	Mpr1 #1	11.2772	10.6947
B5	1	Mpr1 #2	0.249613	0.00456211
B5	2	Mpr1 #2	0.250946	0.00448148
B5	3	Mpr1 #2	0.251769	0.00389085
B5	4	Mpr1 #2	0.252979	0.0036872
B5	5	Mpr1 #2	0.255481	0.00477614
B5	6	Mpr1 #2	0.252717	0.000598467
B5	7	Mpr1 #2	0.251513	-0.00201911
B5	8	Mpr1 #2	0.252776	-0.0021701
B5	9	Mpr1 #2	0.252863	-0.00349652
B5	10	Mpr1 #2	0.253481	-0.00429163
B5	11	Mpr1 #2	0.257257	-0.00192885
B5	12	Mpr1 #2	0.257517	-0.0030826
B5	13	Mpr1 #2	0.260295	-0.00171823
B5	14	Mpr1 #2	0.261518	-0.00190927
B5	15	Mpr1 #2	0.264306	-0.000534798
B5	16	Mpr1 #2	0.264023	-0.00223128
B5	17	Mpr1 #2	0.267511	-0.000156448
B5	18	Mpr1 #2	0.270948	0.0018667
B5	19	Mpr1 #2	0.272841	0.00234618
B5	20	Mpr1 #2	0.278281	0.0063733
B5	21	Mpr1 #2	0.28645	0.0131291
B5	22	Mpr1 #2	0.299204	0.0244694
B5	23	Mpr1 #2	0.32373	0.0475817
B5	24	Mpr1 #2	0.37104	0.0934785
B5	25	Mpr1 #2	0.463921	0.184945
B5	26	Mpr1 #2	0.642711	0.362322
B5	27	Mpr1 #2	0.979509	0.697706
B5	28	Mpr1 #2	1.5776	1.29438
B5	29	Mpr1 #2	2.47481	2.19019
B5	30	Mpr1 #2	3.5411	3.25505
B5	31	Mpr1 #2	4.63244	4.34498
B5	32	Mpr1 #2	5.76022	5.47135
B5	33	Mpr1 #2	6.86244	6.57215
B5	34	Mpr1 #2	7.89706	7.60537
B5	35	Mpr1 #2	8.88383	8.59072
B5	36	Mpr1 #2	9.82561	9.53108
B5	37	Mpr1 #2	10.6976	10.4017
B5	38	Mpr1 #2	11.506	11.2087
B5	39	Mpr1 #2	12.2722	11.9735
B5	40	Mpr1 #2	13.005	12.7049
B6	1	Mpr1 #2	0.227861	0.010377
B6	2	Mpr1 #2	0.223926	0.00499472
B6	3	Mpr1 #2	0.220731	0.000351955
B6	4	Mpr1 #2	0.221433	-0.000392937
B6	5	Mpr1 #2	0.223631	0.000357741
B6	6	Mpr1 #2	0.225825	0.00110428
B6	7	Mpr1 #2	0.226757	0.00058995
B6	8	Mpr1 #2	0.22906	0.00144538
B6	9	Mpr1 #2	0.228843	-0.000218464
B6	10	Mpr1 #2	0.230665	0.000156392
B6	11	Mpr1 #2	0.231502	-0.000453972
B6	12	Mpr1 #2	0.232734	-0.000669948
B6	13	Mpr1 #2	0.232596	-0.00225509
B6	14	Mpr1 #2	0.234713	-0.00158514
B6	15	Mpr1 #2	0.235491	-0.0022545
B6	16	Mpr1 #2	0.238071	-0.00112113
B6	17	Mpr1 #2	0.242557	0.00191798
B6	18	Mpr1 #2	0.242413	0.000326774
B6	19	Mpr1 #2	0.242928	-0.000605619
B6	20	Mpr1 #2	0.248287	0.00330635
B6	21	Mpr1 #2	0.25409	0.0076615
B6	22	Mpr1 #2	0.267108	0.0192329
B6	23	Mpr1 #2	0.292545	0.0432223
B6	24	Mpr1 #2	0.336976	0.0862065
B6	25	Mpr1 #2	0.427516	0.175299
B6	26	Mpr1 #2	0.60171	0.348046
B6	27	Mpr1 #2	0.931653	0.676542
B6	28	Mpr1 #2	1.51882	1.26226
B6	29	Mpr1 #2	2.41361	2.1556
B6	30	Mpr1 #2	3.47837	3.21891
B6	31	Mpr1 #2	4.57664	4.31574
B6	32	Mpr1 #2	5.71144	5.44909
B6	33	Mpr1 #2	6.81128	6.54749
B6	34	Mpr1 #2	7.86683	7.60159
B6	35	Mpr1 #2	8.86892	8.60223
B6	36	Mpr1 #2	9.81211	9.54397
B6	37	Mpr1 #2	10.687	10.4174
B6	38	Mpr1 #2	11.5248	11.2537
B6	39	Mpr1 #2	12.2655	11.993
B6	40	Mpr1 #2	12.9783	12.7044
B7	1	Mpr1 #2	0.264494	0.00863251
B7	2	Mpr1 #2	0.264744	0.00735361
B7	3	Mpr1 #2	0.263979	0.00506037
B7	4	Mpr1 #2	0.262703	0.00225577
B7	5	Mpr1 #2	0.261527	-0.000448865
B7	6	Mpr1 #2	0.263777	0.000272572
B7	7	Mpr1 #2	0.264096	-0.000937748
B7	8	Mpr1 #2	0.265415	-0.00114713
B7	9	Mpr1 #2	0.266545	-0.00154533
B7	10	Mpr1 #2	0.268937	-0.000682664
B7	11	Mpr1 #2	0.269252	-0.00189587
B7	12	Mpr1 #2	0.271289	-0.00138797
B7	13	Mpr1 #2	0.270591	-0.0036144
B7	14	Mpr1 #2	0.273532	-0.00220143
B7	15	Mpr1 #2	0.277233	-2.97235e-05
B7	16	Mpr1 #2	0.278371	-0.000419556
B7	17	Mpr1 #2	0.279147	-0.00117289
B7	18	Mpr1 #2	0.282342	0.000494118
B7	19	Mpr1 #2	0.28499	0.00161321
B7	20	Mpr1 #2	0.290693	0.00578754
B7	21	Mpr1 #2	0.298296	0.0118624
B7	22	Mpr1 #2	0.311102	0.0231392
B7	23	Mpr1 #2	0.334134	0.0446423
B7	24	Mpr1 #2	0.384753	0.0937335
B7	25	Mpr1 #2	0.475007	0.182458
B7	26	Mpr1 #2	0.657534	0.363457
B7	27	Mpr1 #2	0.997928	0.702322
B7	28	Mpr1 #2	1.60272	1.30559
B7	29	Mpr1 #2	2.50588	2.20721
B7	30	Mpr1 #2	3.57677	3.27658
B7	31	Mpr1 #2	4.6626	4.36088
B7	32	Mpr1 #2	5.7924	5.48915
B7	33	Mpr1 #2	6.92031	6.61553
B7	34	Mpr1 #2	7.99061	7.6843
B7	35	Mpr1 #2	9.02926	8.72143
B7	36	Mpr1 #2	10.0188	9.70942
B7	37	Mpr1 #2	10.9564	10.6455
B7	38	Mpr1 #2	11.8523	11.5399
B7	39	Mpr1 #2	12.6623	12.3483
B7	40	Mpr1 #2	13.4589	13.1434
B8	1	Mpr1 #2	0.267896	0.00357788
B8	2	Mpr1 #2	0.269646	0.00396613
B8	3	Mpr1 #2	0.268968	0.00192632
B8	4	Mpr1 #2	0.268312	-9.15901e-05
B8	5	Mpr1 #2	0.270426	0.000661703
B8	6	Mpr1 #2	0.271417	0.000290287
B8	7	Mpr1 #2	0.272296	-0.000191636
B8	8	Mpr1 #2	0.273718	-0.000131932
B8	9	Mpr1 #2	0.275183	-2.75542e-05
B8	10	Mpr1 #2	0.276494	-7.83869e-05
B8	11	Mpr1 #2	0.277378	-0.000555899
B8	12	Mpr1 #2	0.278978	-0.00031765
B8	13	Mpr1 #2	0.2781	-0.0025574
B8	14	Mpr1 #2	0.281291	-0.000728216
B8	15	Mpr1 #2	0.282478	-0.000902877
B8	16	Mpr1 #2	0.283755	-0.000987148
B8	17	Mpr1 #2	0.284999	-0.00110465
B8	18	Mpr1 #2	0.288028	0.00056298
B8	19	Mpr1 #2	0.289183	0.000356311
B8	20	Mpr1 #2	0.294066	0.00387735
B8	21	Mpr1 #2	0.299574	0.00802432
B8	22	Mpr1 #2	0.312988	0.0200764
B8	23	Mpr1 #2	0.33627	0.0419971
B8	24	Mpr1 #2	0.382998	0.0873635
B8	25	Mpr1 #2	0.471251	0.174255
B8	26	Mpr1 #2	0.645039	0.346681
B8	27	Mpr1 #2	0.969795	0.670076
B8	28	Mpr1 #2	1.54755	1.24647
B8	29	Mpr1 #2	2.41479	2.11235
B8	30	Mpr1 #2	3.42731	3.12351
B8	31	Mpr1 #2	4.46381	4.15864
B8	32	Mpr1 #2	5.52552	5.219
B8	33	Mpr1 #2	6.57637	6.26848
B8	34	Mpr1 #2	7.57558	7.26633
B8	35	Mpr1 #2	8.52686	8.21625
B8	36	Mpr1 #2	9.41528	9.10331
B8	37	Mpr1 #2	10.2717	9.9584
B8	38	Mpr1 #2	11.0596	10.7449
B8	39	Mpr1 #2	11.7945	11.4785
B8	40	Mpr1 #2	12.5078	12.1904
B9	1	Cch1	0.495286	0.00714981
B9	2	Cch1	0.493031	0.00405425
B9	3	Cch1	0.494013	0.00419617
B9	4	Cch1	0.492045	0.00138802
B9	5	Cch1	0.48916	-0.00233826
B9	6	Cch1	0.48937	-0.00296792
B9	7	Cch1	0.489258	-0.00392114
B9	8	Cch1	0.492923	-0.00109663
B9	9	Cch1	0.494678	-0.000181632
B9	10	Cch1	0.500622	0.00492139
B9	11	Cch1	0.510404	0.0138629
B9	12	Cch1	0.529804	0.0324225
B9	13	Cch1	0.561716	0.0634943
B9	14	Cch1	0.629257	0.130195
B9	15	Cch1	0.75634	0.256437
B9	16	Cch1	1.00679	0.506051
B9	17	Cch1	1.45727	0.955684
B9	18	Cch1	2.1351	1.63267
B9	19	Cch1	2.90217	2.39891
B9	20	Cch1	3.72926	3.22515
B9	21	Cch1	4.55125	4.0463
B9	22	Cch1	5.44415	4.93836
B9	23	Cch1	6.37562	5.869
B9	24	Cch1	7.27524	6.76778
B9	25	Cch1	8.11905	7.61075
B9	26	Cch1	8.96499	8.45584
B9	27	Cch1	9.7835	9.27351
B9	28	Cch1	10.5823	10.0715
B9	29	Cch1	11.32	10.8083
B9	30	Cch1	12.0416	11.5291
B9	31	Cch1	12.7127	12.1994
B9	32	Cch1	13.3653	12.8511
B9	33	Cch1	13.9674	13.4524
B9	34	Cch1	14.512	13.9961
B9	35	Cch1	15.0297	14.513
B9	36	Cch1	15.5896	15.072
B9	37	Cch1	16.0475	15.5291
B9	38	Cch1	16.5166	15.9974
B9	39	Cch1	16.896	16.376
B9	40	Cch1	17.3699	16.849
B10	1	Cch1	0.51759	0.0104281
B10	2	Cch1	0.520065	0.0109366
B10	3	Cch1	0.514826	0.00373052
B10	4	Cch1	0.512753	-0.000309097
B10	5	Cch1	0.515231	0.000201564
B10	6	Cch1	0.515185	-0.00181209
B10	7	Cch1	0.515059	-0.00390443
B10	8	Cch1	0.517909	-0.00302124
B10	9	Cch1	0.522635	-0.000262765
B10	10	Cch1	0.530242	0.00537753
B10	11	Cch1	0.539302	0.0124703
B10	12	Cch1	0.557534	0.0287351
B10	13	Cch1	0.590061	0.0592948
B10	14	Cch1	0.65349	0.120757
B10	15	Cch1	0.778029	0.243329
B10	16	Cch1	1.01412	0.477449
B10	17	Cch1	1.444	0.905364
B10	18	Cch1	2.08275	1.54215
B10	19	Cch1	2.7978	2.25524
B10	20	Cch1	3.56918	3.02465
B10	21	Cch1	4.31798	3.77148
B10	22	Cch1	5.14063	4.59216
B10	23	Cch1	5.98435	5.43392
B10	24	Cch1	6.79822	6.24581
B10	25	Cch1	7.58765	7.03328
B10	26	Cch1	8.3526	7.79626
B10	27	Cch1	9.10703	8.54873
B10	28	Cch1	9.82508	9.26481
B10	29	Cch1	10.4694	9.90719
B10	30	Cch1	11.1127	10.5485
B10	31	Cch1	11.6897	11.1236
B10	32	Cch1	12.2653	11.6971
B10	33	Cch1	12.8203	12.2502
B10	34	Cch1	13.3138	12.7418
B10	35	Cch1	13.8053	13.2313
B10	36	Cch1	14.26	13.684
B10	37	Cch1	14.6961	14.1181
B10	38	Cch1	15.0663	14.4864
B10	39	Cch1	15.3935	14.8115
B10	40	Cch1	15.8105	15.2266
B11	1	Cch1	0.490376	0.00936596
B11	2	Cch1	0.492247	0.00928426
B11	3	Cch1	0.487324	0.00240813
B11	4	Cch1	0.48709	0.000221313
B11	5	Cch1	0.487429	-0.00139214
B11	6	Cch1	0.489408	-0.00136617
B11	7	Cch1	0.492077	-0.000649403
B11	8	Cch1	0.49334	-0.00133934
B11	9	Cch1	0.495499	-0.00113256
B11	10	Cch1	0.501835	0.00325016
B11	11	Cch1	0.510574	0.0100372
B11	12	Cch1	0.527815	0.0253252
B11	13	Cch1	0.561633	0.0571904
B11	14	Cch1	0.632503	0.126108
B11	15	Cch1	0.763959	0.255611
B11	16	Cch1	1.02656	0.516255
B11	17	Cch1	1.51625	1.004
B11	18	Cch1	2.3142	1.79999
B11	19	Cch1	3.29259	2.77643
B11	20	Cch1	4.32082	3.80271
B11	21	Cch1	5.30032	4.78025
B11	22	Cch1	6.35491	5.8329
B11	23	Cch1	7.42305	6.89908
B11	24	Cch1	8.43164	7.90572
B11	25	Cch1	9.37811	8.85023
B11	26	Cch1	10.3232	9.79341
B11	27	Cch1	11.1873	10.6555
B11	28	Cch1	12.053	11.5192
B11	29	Cch1	12.7768	12.2411
B11	30	Cch1	13.5341	12.9964
B11	31	Cch1	14.2221	13.6825
B11	32	Cch1	14.8496	14.3081
B11	33	Cch1	15.4306	14.8871
B11	34	Cch1	16.0243	15.4788
B11	35	Cch1	16.5361	15.9887
B11	36	Cch1	17.044	16.4947
B11	37	Cch1	17.5024	16.9511
B11	38	Cch1	17.9455	17.3922
B11	39	Cch1	18.3629	17.8077
B11	40	Cch1	18.7457	18.1886
B12	1	Cch1	0.465786	-0.0148578
B12	2	Cch1	0.474986	-0.00709465
B12	3	Cch1	0.483151	-0.000366909
B12	4	Cch1	0.486947	0.00199306
B12	5	Cch1	0.487568	0.0011767
B12	6	Cch1	0.487326	-0.00050196
B12	7	Cch1	0.486903	-0.00236224
B12	8	Cch1	0.488168	-0.00253362
B12	9	Cch1	0.491027	-0.00111173
B12	10	Cch1	0.497282	0.00370669
B12	11	Cch1	0.507015	0.0120029
B12	12	Cch1	0.522874	0.0264251
B12	13	Cch1	0.555335	0.0574491
B12	14	Cch1	0.622426	0.123102
B12	15	Cch1	0.749586	0.248826
B12	16	Cch1	0.9976	0.495403
B12	17	Cch1	1.46296	0.959326
B12	18	Cch1	2.22882	1.72375
B12	19	Cch1	3.19177	2.68527
B12	20	Cch1	4.19658	3.68864
B12	21	Cch1	5.15051	4.64113
B12	22	Cch1	6.15605	5.64523
B12	23	Cch1	7.17403	6.66178
B12	24	Cch1	8.12098	7.60729
B12	25	Cch1	9.02146	8.50633
B12	26	Cch1	9.86588	9.34931
B12	27	Cch1	10.6701	10.1521
B12	28	Cch1	11.4528	10.9333
B12	29	Cch1	12.1532	11.6323
B12	30	Cch1	12.8153	12.293
B12	31	Cch1	13.4338	12.91
B12	32	Cch1	14.0206	13.4955
B12	33	Cch1	14.5754	14.0488
B12	34	Cch1	15.0594	14.5313
B12	35	Cch1	15.5312	15.0017
B12	36	Cch1	15.9941	15.4631
B12	37	Cch1	16.3576	15.8253
B12	38	Cch1	16.794	16.2602
B12	39	Cch1	17.1158	16.5805
B12	40	Cch1	17.4709	16.9342
C1	1	Mpr1 #1	0.494719	-0.00645748
C1	2	Mpr1 #1	0.504932	0.00275107
C1	3	Mpr1 #1	0.50699	0.0038047
C1	4	Mpr1 #1	0.505176	0.000986532
C1	5	Mpr1 #1	0.506605	0.00141109
C1	6	Mpr1 #1	0.506941	0.000742207
C1	7	Mpr1 #1	0.507682	0.000478752
C1	8	Mpr1 #1	0.509813	0.00160611
C1	9	Mpr1 #1	0.508488	-0.000723838
C1	10	Mpr1 #1	0.507147	-0.00306904
C1	11	Mpr1 #1	0.510149	-0.00107211
C1	12	Mpr1 #1	0.508706	-0.00351883
C1	13	Mpr1 #1	0.509341	-0.0038885
C1	14	Mpr1 #1	0.510233	-0.00400092
C1	15	Mpr1 #1	0.515865	0.000626071
C1	16	Mpr1 #1	0.515507	-0.000736494
C1	17	Mpr1 #1	0.516754	-0.000493787
C1	18	Mpr1 #1	0.518803	0.000550901
C1	19	Mpr1 #1	0.521072	0.00181589
C1	20	Mpr1 #1	0.519406	-0.000855119
C1	21	Mpr1 #1	0.522476	0.00121048
C1	22	Mpr1 #1	0.527396	0.0051259
C1	23	Mpr1 #1	0.536609	0.0133344
C1	24	Mpr1 #1	0.550193	0.0259141
C1	25	Mpr1 #1	0.576194	0.0509113
C1	26	Mpr1 #1	0.629602	0.103315
C1	27	Mpr1 #1	0.734982	0.207689
C1	28	Mpr1 #1	0.937804	0.409508
C1	29	Mpr1 #1	1.3087	0.779401
C1	30	Mpr1 #1	1.93647	1.40616
C1	31	Mpr1 #1	2.75252	2.22121
C1	32	Mpr1 #1	3.66786	3.13555
C1	33	Mpr1 #1	4.66084	4.12752
C1	34	Mpr1 #1	5.66696	5.13263
C1	35	Mpr1 #1	6.64272	6.10739
C1	36	Mpr1 #1	7.59626	7.05993
C1	37	Mpr1 #1	8.49247	7.95514
C1	38	Mpr1 #1	9.3376	8.79926
C1	39	Mpr1 #1	10.1083	9.56896
C1	40	Mpr1 #1	10.8564	10.316
C2	1	Mpr1 #1	0.537993	0.00922396
C2	2	Mpr1 #1	0.535743	0.00595575
C2	3	Mpr1 #1	0.535335	0.00452968
C2	4	Mpr1 #1	0.535981	0.00415832
C2	5	Mpr1 #1	0.534103	0.0012624
C2	6	Mpr1 #1	0.53304	-0.000818483
C2	7	Mpr1 #1	0.532895	-0.00198146
C2	8	Mpr1 #1	0.533732	-0.00216191
C2	9	Mpr1 #1	0.536026	-0.000885919
C2	10	Mpr1 #1	0.537175	-0.000754756
C2	11	Mpr1 #1	0.536881	-0.00206644
C2	12	Mpr1 #1	0.538101	-0.00186447
C2	13	Mpr1 #1	0.538671	-0.00231225
C2	14	Mpr1 #1	0.540125	-0.00187668
C2	15	Mpr1 #1	0.541868	-0.00115156
C2	16	Mpr1 #1	0.54368	-0.000357178
C2	17	Mpr1 #1	0.54469	-0.000364894
C2	18	Mpr1 #1	0.545627	-0.000445686
C2	19	Mpr1 #1	0.547322	0.000231276
C2	20	Mpr1 #1	0.548209	0.000101013
C2	21	Mpr1 #1	0.550525	0.00139834
C2	22	Mpr1 #1	0.555505	0.00536065
C2	23	Mpr1 #1	0.562538	0.0113762
C2	24	Mpr1 #1	0.575518	0.0233378
C2	25	Mpr1 #1	0.601201	0.0480032
C2	26	Mpr1 #1	0.650811	0.0965958
C2	27	Mpr1 #1	0.747137	0.191904
C2	28	Mpr1 #1	0.93495	0.378699
C2	29	Mpr1 #1	1.28562	0.728355
C2	30	Mpr1 #1	1.87682	1.31853
C2	31	Mpr1 #1	2.65965	2.10034
C2	32	Mpr1 #1	3.53464	2.97431
C2	33	Mpr1 #1	4.498	3.93666
C2	34	Mpr1 #1	5.45421	4.89185
C2	35	Mpr1 #1	6.40956	5.84618
C2	36	Mpr1 #1	7.32612	6.76172
C2	37	Mpr1 #1	8.19746	7.63205
C2	38	Mpr1 #1	9.02397	8.45755
C2	39	Mpr1 #1	9.7745	9.20706
C2	40	Mpr1 #1	10.5075	9.93899
C3	1	Mpr1 #1	0.540286	0.0105319
C3	2	Mpr1 #1	0.5335	0.00276754
C3	3	Mpr1 #1	0.53366	0.0019494
C3	4	Mpr1 #1	0.535266	0.00257625
C3	5	Mpr1 #1	0.535235	0.00156726
C3	6	Mpr1 #1	0.534616	-2.94913e-05
C3	7	Mpr1 #1	0.534838	-0.000786117
C3	8	Mpr1 #1	0.536334	-0.000268337
C3	9	Mpr1 #1	0.536167	-0.00141406
C3	10	Mpr1 #1	0.538238	-0.000320977
C3	11	Mpr1 #1	0.538531	-0.00100685
C3	12	Mpr1 #1	0.539215	-0.00130065
C3	13	Mpr1 #1	0.538881	-0.00261309
C3	14	Mpr1 #1	0.542795	0.000322734
C3	15	Mpr1 #1	0.542213	-0.00123778
C3	16	Mpr1 #1	0.542217	-0.00221149
C3	17	Mpr1 #1	0.544837	-0.000570634
C3	18	Mpr1 #1	0.546505	0.000119642
C3	19	Mpr1 #1	0.545473	-0.00189089
C3	20	Mpr1 #1	0.549129	0.000786549
C3	21	Mpr1 #1	0.550946	0.0016256
C3	22	Mpr1 #1	0.555002	0.00470292
C3	23	Mpr1 #1	0.56203	0.0107534
C3	24	Mpr1 #1	0.575004	0.0227491
C3	25	Mpr1 #1	0.600009	0.0467757
C3	26	Mpr1 #1	0.649397	0.0951856
C3	27	Mpr1 #1	0.749103	0.193913
C3	28	Mpr1 #1	0.940203	0.384034
C3	29	Mpr1 #1	1.29422	0.737069
C3	30	Mpr1 #1	1.88296	1.32483
C3	31	Mpr1 #1	2.651	2.0919
C3	32	Mpr1 #1	3.50423	2.94415
C3	33	Mpr1 #1	4.43434	3.87328
C3	34	Mpr1 #1	5.35458	4.79254
C3	35	Mpr1 #1	6.26741	5.70439
C3	36	Mpr1 #1	7.1645	6.60051
C3	37	Mpr1 #1	7.99888	7.43391
C3	38	Mpr1 #1	8.80836	8.24241
C3	39	Mpr1 #1	9.50775	8.94082
C3	40	Mpr1 #1	10.2011	9.63316
C4	1	Mpr1 #1	0.591639	-0.00224727
C4	2	Mpr1 #1	0.591518	-0.00305208
C4	3	Mpr1 #1	0.592924	-0.00232892
C4	4	Mpr1 #1	0.595825	-0.000112136
C4	5	Mpr1 #1	0.596645	2.45707e-05
C4	6	Mpr1 #1	0.597312	7.37771e-06
C4	7	Mpr1 #1	0.598414	0.000426133
C4	8	Mpr1 #1	0.598523	-0.000148304
C4	9	Mpr1 #1	0.599924	0.000568296
C4	10	Mpr1 #1	0.600811	0.000772117
C4	11	Mpr1 #1	0.600572	-0.000151245
C4	12	Mpr1 #1	0.600835	-0.000572021
C4	13	Mpr1 #1	0.60218	9.00403e-05
C4	14	Mpr1 #1	0.602663	-0.000111093
C4	15	Mpr1 #1	0.603366	-9.12712e-05
C4	16	Mpr1 #1	0.606257	0.00211544
C4	17	Mpr1 #1	0.60826	0.00343471
C4	18	Mpr1 #1	0.605654	0.000145338
C4	19	Mpr1 #1	0.606672	0.000479753
C4	20	Mpr1 #1	0.607717	0.000840573
C4	21	Mpr1 #1	0.606856	-0.000703512
C4	22	Mpr1 #1	0.603558	-0.00468584
C4	23	Mpr1 #1	0.610132	0.00120492
C4	24	Mpr1 #1	0.622123	0.0125117
C4	25	Mpr1 #1	0.644273	0.0339786
C4	26	Mpr1 #1	0.691871	0.0808923
C4	27	Mpr1 #1	0.785427	0.173765
C4	28	Mpr1 #1	0.968543	0.356197
C4	29	Mpr1 #1	1.31132	0.698294
C4	30	Mpr1 #1	1.89411	1.2804
C4	31	Mpr1 #1	2.68142	2.06702
C4	32	Mpr1 #1	3.5728	2.95772
C4	33	Mpr1 #1	4.53523	3.91946
C4	34	Mpr1 #1	5.50826	4.89182
C4	35	Mpr1 #1	6.48071	5.86358
C4	36	Mpr1 #1	7.41674	6.79893
C4	37	Mpr1 #1	8.30016	7.68166
C4	38	Mpr1 #1	9.14577	8.52659
C4	39	Mpr1 #1	9.91728	9.29741
C4	40	Mpr1 #1	10.6585	10.0379
C5	1	Mpr1 #2	0.230581	0.0146137
C5	2	Mpr1 #2	0.224778	0.00745818
C5	3	Mpr1 #2	0.220561	0.00188858
C5	4	Mpr1 #2	0.220198	0.000172785
C5	5	Mpr1 #2	0.219914	-0.00146292
C5	6	Mpr1 #2	0.223395	0.000665617
C5	7	Mpr1 #2	0.224177	9.47484e-05
C5	8	Mpr1 #2	0.226283	0.000848116
C5	9	Mpr1 #2	0.226583	-0.000204015
C5	10	Mpr1 #2	0.229607	0.00146686
C5	11	Mpr1 #2	0.229668	0.000175881
C5	12	Mpr1 #2	0.230238	-0.00060715
C5	13	Mpr1 #2	0.230961	-0.00123665
C5	14	Mpr1 #2	0.232323	-0.00122639
C5	15	Mpr1 #2	0.233278	-0.00162421
C5	16	Mpr1 #2	0.234054	-0.00220079
C5	17	Mpr1 #2	0.23518	-0.00242707
C5	18	Mpr1 #2	0.239691	0.000730975
C5	19	Mpr1 #2	0.239859	-0.000453776
C5	20	Mpr1 #2	0.243472	0.00180695
C5	21	Mpr1 #2	0.24661	0.00359246
C5	22	Mpr1 #2	0.252678	0.00830767
C5	23	Mpr1 #2	0.266096	0.0203738
C5	24	Mpr1 #2	0.286347	0.0392723
C5	25	Mpr1 #2	0.327935	0.0795071
C5	26	Mpr1 #2	0.410373	0.160593
C5	27	Mpr1 #2	0.571677	0.320544
C5	28	Mpr1 #2	0.878185	0.6257
C5	29	Mpr1 #2	1.42635	1.17251
C5	30	Mpr1 #2	2.28393	2.02874
C5	31	Mpr1 #2	3.299	3.04245
C5	32	Mpr1 #2	4.37795	4.12005
C5	33	Mpr1 #2	5.50711	5.24786
C5	34	Mpr1 #2	6.58785	6.32725
C5	35	Mpr1 #2	7.65731	7.39535
C5	36	Mpr1 #2	8.69623	8.43292
C5	37	Mpr1 #2	9.63302	9.36836
C5	38	Mpr1 #2	10.528	10.262
C5	39	Mpr1 #2	11.3885	11.1212
C5	40	Mpr1 #2	12.2003	11.9316
C6	1	Mpr1 #2	0.217574	0.00335913
C6	2	Mpr1 #2	0.216505	0.000914349
C6	3	Mpr1 #2	0.219377	0.00240924
C6	4	Mpr1 #2	0.218776	0.000432765
C6	5	Mpr1 #2	0.220008	0.000287818
C6	6	Mpr1 #2	0.220844	-0.000252428
C6	7	Mpr1 #2	0.223792	0.00131936
C6	8	Mpr1 #2	0.223439	-0.000410328
C6	9	Mpr1 #2	0.224352	-0.000872834
C6	10	Mpr1 #2	0.22579	-0.000811818
C6	11	Mpr1 #2	0.226249	-0.00172869
C6	12	Mpr1 #2	0.229464	0.000109364
C6	13	Mpr1 #2	0.230001	-0.000729858
C6	14	Mpr1 #2	0.230742	-0.00136525
C6	15	Mpr1 #2	0.231976	-0.00150744
C6	16	Mpr1 #2	0.233933	-0.00092658
C6	17	Mpr1 #2	0.235141	-0.00109458
C6	18	Mpr1 #2	0.238859	0.0012464
C6	19	Mpr1 #2	0.238453	-0.000535704
C6	20	Mpr1 #2	0.242176	0.00181145
C6	21	Mpr1 #2	0.24436	0.0026191
C6	22	Mpr1 #2	0.250414	0.00729592
C6	23	Mpr1 #2	0.262003	0.0175095
C6	24	Mpr1 #2	0.284083	0.0382131
C6	25	Mpr1 #2	0.32455	0.0773031
C6	26	Mpr1 #2	0.404312	0.155689
C6	27	Mpr1 #2	0.560185	0.310185
C6	28	Mpr1 #2	0.85594	0.604565
C6	29	Mpr1 #2	1.39102	1.13827
C6	30	Mpr1 #2	2.23806	1.98394
C6	31	Mpr1 #2	3.25497	2.99947
C6	32	Mpr1 #2	4.32761	4.07073
C6	33	Mpr1 #2	5.42867	5.17041
C6	34	Mpr1 #2	6.49745	6.23781
C6	35	Mpr1 #2	7.52661	7.2656
C6	36	Mpr1 #2	8.50823	8.24584
C6	37	Mpr1 #2	9.41121	9.14745
C6	38	Mpr1 #2	10.2763	10.0111
C6	39	Mpr1 #2	11.0908	10.8243
C6	40	Mpr1 #2	11.8518	11.5839
C7	1	Mpr1 #2	0.27707	0.00568858
C7	2	Mpr1 #2	0.277849	0.00520353
C7	3	Mpr1 #2	0.278901	0.00499116
C7	4	Mpr1 #2	0.279523	0.00434931
C7	5	Mpr1 #2	0.278014	0.00157681
C7	6	Mpr1 #2	0.275356	-0.00234517
C7	7	Mpr1 #2	0.277447	-0.00151776
C7	8	Mpr1 #2	0.278056	-0.00217296
C7	9	Mpr1 #2	0.280478	-0.00101501
C7	10	Mpr1 #2	0.281713	-0.00104424
C7	11	Mpr1 #2	0.280925	-0.00309568
C7	12	Mpr1 #2	0.284043	-0.00124158
C7	13	Mpr1 #2	0.284863	-0.00168575
C7	14	Mpr1 #2	0.286043	-0.00176943
C7	15	Mpr1 #2	0.288126	-0.000950395
C7	16	Mpr1 #2	0.28824	-0.00210046
C7	17	Mpr1 #2	0.291166	-0.000439034
C7	18	Mpr1 #2	0.293213	0.000344922
C7	19	Mpr1 #2	0.294985	0.000852312
C7	20	Mpr1 #2	0.297954	0.00255773
C7	21	Mpr1 #2	0.301366	0.00470523
C7	22	Mpr1 #2	0.307258	0.00933389
C7	23	Mpr1 #2	0.317738	0.01855
C7	24	Mpr1 #2	0.338418	0.0379656
C7	25	Mpr1 #2	0.375536	0.0738199
C7	26	Mpr1 #2	0.449996	0.147016
C7	27	Mpr1 #2	0.594625	0.290381
C7	28	Mpr1 #2	0.870987	0.565479
C7	29	Mpr1 #2	1.36681	1.06004
C7	30	Mpr1 #2	2.12792	1.81989
C7	31	Mpr1 #2	3.01277	2.70347
C7	32	Mpr1 #2	3.94396	3.63339
C7	33	Mpr1 #2	4.88814	4.57632
C7	34	Mpr1 #2	5.80441	5.49132
C7	35	Mpr1 #2	6.68878	6.37442
C7	36	Mpr1 #2	7.53464	7.21902
C7	37	Mpr1 #2	8.33112	8.01423
C7	38	Mpr1 #2	9.07229	8.75414
C7	39	Mpr1 #2	9.7722	9.45279
C7	40	Mpr1 #2	10.4248	10.1042
C8	1	Mpr1 #2	0.271225	-0.000855787
C8	2	Mpr1 #2	0.275477	0.00221566
C8	3	Mpr1 #2	0.276761	0.00231958
C8	4	Mpr1 #2	0.276398	0.000776376
C8	5	Mpr1 #2	0.277397	0.000594784
C8	6	Mpr1 #2	0.277376	-0.000606316
C8	7	Mpr1 #2	0.278324	-0.000838871
C8	8	Mpr1 #2	0.281341	0.000998197
C8	9	Mpr1 #2	0.281486	-3.75599e-05
C8	10	Mpr1 #2	0.282973	0.000268831
C8	11	Mpr1 #2	0.283768	-0.000116133
C8	12	Mpr1 #2	0.283645	-0.00141928
C8	13	Mpr1 #2	0.284369	-0.00187562
C8	14	Mpr1 #2	0.285772	-0.00165339
C8	15	Mpr1 #2	0.287803	-0.000802329
C8	16	Mpr1 #2	0.288065	-0.00172135
C8	17	Mpr1 #2	0.289498	-0.00146857
C8	18	Mpr1 #2	0.291598	-0.000548345
C8	19	Mpr1 #2	0.29366	0.000332724
C8	20	Mpr1 #2	0.296184	0.00167668
C8	21	Mpr1 #2	0.299808	0.00412059
C8	22	Mpr1 #2	0.305386	0.00851818
C8	23	Mpr1 #2	0.316043	0.0179948
C8	24	Mpr1 #2	0.335347	0.0361182
C8	25	Mpr1 #2	0.375078	0.0746684
C8	26	Mpr1 #2	0.448736	0.147147
C8	27	Mpr1 #2	0.597976	0.295206
C8	28	Mpr1 #2	0.879268	0.575318
C8	29	Mpr1 #2	1.38797	1.08284
C8	30	Mpr1 #2	2.18368	1.87737
C8	31	Mpr1 #2	3.13513	2.82763
C8	32	Mpr1 #2	4.13944	3.83077
C8	33	Mpr1 #2	5.15752	4.84767
C8	34	Mpr1 #2	6.15745	5.84642
C8	35	Mpr1 #2	7.12589	6.81367
C8	36	Mpr1 #2	8.06999	7.75659
C8	37	Mpr1 #2	8.93207	8.61749
C8	38	Mpr1 #2	9.76409	9.44833
C8	39	Mpr1 #2	10.5445	10.2276
C8	40	Mpr1 #2	11.2558	10.9377
C9	1	Cch1	0.466666	0.00939414
C9	2	Cch1	0.463175	0.00463017
C9	3	Cch1	0.461403	0.00158529
C9	4	Cch1	0.461866	0.000774922
C9	5	Cch1	0.462772	0.000408016
C9	6	Cch1	0.460961	-0.00267531
C9	7	Cch1	0.462667	-0.00224194
C9	8	Cch1	0.465689	-0.000492491
C9	9	Cch1	0.46808	0.000625414
C9	10	Cch1	0.470744	0.0020161
C9	11	Cch1	0.479876	0.0098758
C9	12	Cch1	0.502436	0.0311628
C9	13	Cch1	0.528993	0.0564473
C9	14	Cch1	0.587989	0.11417
C9	15	Cch1	0.704661	0.229569
C9	16	Cch1	0.929422	0.453058
C9	17	Cch1	1.34392	0.866287
C9	18	Cch1	1.98718	1.50827
C9	19	Cch1	2.72818	2.248
C9	20	Cch1	3.51787	3.03641
C9	21	Cch1	4.29265	3.80993
C9	22	Cch1	5.14813	4.66413
C9	23	Cch1	6.04873	5.56345
C9	24	Cch1	6.90048	6.41393
C9	25	Cch1	7.72611	7.23829
C9	26	Cch1	8.55509	8.066
C9	27	Cch1	9.3444	8.85403
C9	28	Cch1	10.1146	9.623
C9	29	Cch1	10.8701	10.3771
C9	30	Cch1	11.5505	11.0563
C9	31	Cch1	12.1757	11.6803
C9	32	Cch1	12.7894	12.2927
C9	33	Cch1	13.3671	12.8691
C9	34	Cch1	13.932	13.4327
C9	35	Cch1	14.4495	13.9489
C9	36	Cch1	14.9354	14.4336
C9	37	Cch1	15.4018	14.8987
C9	38	Cch1	15.8888	15.3845
C9	39	Cch1	16.3271	15.8215
C9	40	Cch1	16.6668	16.1599
C10	1	Cch1	0.465933	0.00834907
C10	2	Cch1	0.463481	0.00367084
C10	3	Cch1	0.46242	0.000383327
C10	4	Cch1	0.465789	0.00152629
C10	5	Cch1	0.466855	0.000366309
C10	6	Cch1	0.468487	-0.000227816
C10	7	Cch1	0.46797	-0.00297143
C10	8	Cch1	0.471238	-0.00192917
C10	9	Cch1	0.475405	1.13306e-05
C10	10	Cch1	0.480461	0.00284116
C10	11	Cch1	0.489382	0.00953511
C10	12	Cch1	0.506731	0.0246585
C10	13	Cch1	0.535516	0.0512165
C10	14	Cch1	0.595156	0.108631
C10	15	Cch1	0.709274	0.220523
C10	16	Cch1	0.928324	0.437346
C10	17	Cch1	1.33057	0.83737
C10	18	Cch1	1.95834	1.46291
C10	19	Cch1	2.69411	2.19646
C10	20	Cch1	3.46175	2.96187
C10	21	Cch1	4.21923	3.71712
C10	22	Cch1	5.04651	4.54217
C10	23	Cch1	5.89735	5.39078
C10	24	Cch1	6.71488	6.2061
C10	25	Cch1	7.50951	6.99849
C10	26	Cch1	8.29092	7.77768
C10	27	Cch1	9.02258	8.50712
C10	28	Cch1	9.74035	9.22266
C10	29	Cch1	10.3946	9.87467
C10	30	Cch1	11.0369	10.5147
C10	31	Cch1	11.6169	11.0925
C10	32	Cch1	12.1975	11.6709
C10	33	Cch1	12.732	12.2032
C10	34	Cch1	13.2157	12.6847
C10	35	Cch1	13.6877	13.1544
C10	36	Cch1	14.1392	13.6037
C10	37	Cch1	14.5523	14.0146
C10	38	Cch1	14.9485	14.4085
C10	39	Cch1	15.3123	14.7702
C10	40	Cch1	15.6802	15.1358
C11	1	Cch1	0.479465	0.00980596
C11	2	Cch1	0.475054	0.0039146
C11	3	Cch1	0.475022	0.00240103
C11	4	Cch1	0.474133	3.09611e-05
C11	5	Cch1	0.474633	-0.000949661
C11	6	Cch1	0.475838	-0.00122599
C11	7	Cch1	0.477306	-0.00123908
C11	8	Cch1	0.478253	-0.00177294
C11	9	Cch1	0.481429	-7.75495e-05
C11	10	Cch1	0.485821	0.00283324
C11	11	Cch1	0.49472	0.0102516
C11	12	Cch1	0.510904	0.0249546
C11	13	Cch1	0.543106	0.0556749
C11	14	Cch1	0.604385	0.115473
C11	15	Cch1	0.722884	0.232491
C11	16	Cch1	0.959268	0.467394
C11	17	Cch1	1.40108	0.907728
C11	18	Cch1	2.14258	1.64774
C11	19	Cch1	3.05981	2.56349
C11	20	Cch1	4.02636	3.52856
C11	21	Cch1	4.95689	4.45761
C11	22	Cch1	5.97396	5.4732
C11	23	Cch1	7.00884	6.5066
C11	24	Cch1	7.97664	7.47292
C11	25	Cch1	8.93898	8.43378
C11	26	Cch1	9.82965	9.32296
C11	27	Cch1	10.6956	10.1874
C11	28	Cch1	11.5373	11.0277
C11	29	Cch1	12.3002	11.789
C11	30	Cch1	13.0172	12.5046
C11	31	Cch1	13.6956	13.1815
C11	32	Cch1	14.2933	13.7778
C11	33	Cch1	14.9705	14.4535
C11	34	Cch1	15.4677	14.9492
C11	35	Cch1	16.0003	15.4803
C11	36	Cch1	16.5391	16.0176
C11	37	Cch1	17.0448	16.5218
C11	38	Cch1	17.4976	16.9731
C11	39	Cch1	17.8759	17.3499
C11	40	Cch1	18.3007	17.7733
C12	1	Cch1	0.462709	-0.0143256
C12	2	Cch1	0.474312	-0.00457489
C12	3	Cch1	0.481163	0.000424052
C12	4	Cch1	0.484382	0.00179068
C12	5	Cch1	0.483719	-0.000724377
C12	6	Cch1	0.485562	-0.000733749
C12	7	Cch1	0.487566	-0.00058183
C12	8	Cch1	0.487318	-0.00268166
C12	9	Cch1	0.491805	-4.67861e-05
C12	10	Cch1	0.496258	0.00255366
C12	11	Cch1	0.504956	0.00939972
C12	12	Cch1	0.520629	0.0232204
C12	13	Cch1	0.549789	0.0505282
C12	14	Cch1	0.609157	0.108044
C12	15	Cch1	0.722766	0.219801
C12	16	Cch1	0.945184	0.440367
C12	17	Cch1	1.36291	0.856241
C12	18	Cch1	2.07372	1.5652
C12	19	Cch1	2.99414	2.48377
C12	20	Cch1	3.97345	3.46122
C12	21	Cch1	4.91203	4.39796
C12	22	Cch1	5.90949	5.39357
C12	23	Cch1	6.92954	6.41176
C12	24	Cch1	7.9093	7.38966
C12	25	Cch1	8.83891	8.31743
C12	26	Cch1	9.73748	9.21414
C12	27	Cch1	10.57	10.0448
C12	28	Cch1	11.3677	10.8407
C12	29	Cch1	12.1291	11.6002
C12	30	Cch1	12.8587	12.3279
C12	31	Cch1	13.5004	12.9678
C12	32	Cch1	14.0904	13.556
C12	33	Cch1	14.7058	14.1695
C12	34	Cch1	15.2685	14.7303
C12	35	Cch1	15.7727	15.2327
C12	36	Cch1	16.2718	15.73
C12	37	Cch1	16.7067	16.163
C12	38	Cch1	17.1442	16.5986
C12	39	Cch1	17.5168	16.9694
C12	40	Cch1	17.9341	17.3848
D1	1
D1	2
D1	3
D1	4
D1	5
D1	6
D1	7
D1	8
D1	9
D1	10
D1	11
D1	12
D1	13
D1	14
D1	15
D1	16
D1	17
D1	18
D1	19
D1	20
D1	21
D1	22
D1	23
D1	24
D1	25
D1	26
D1	27
D1	28
D1	29
D1	30
D1	31
D1	32
D1	33
D1	34
D1	35
D1	36
D1	37
D1	38
D1	39
D1	40
D2	1
D2	2
D2	3
D2	4
D2	5
D2	6
D2	7
D2	8
D2	9
D2	10
D2	11
D2	12
D2	13
D2	14
D2	15
D2	16
D2	17
D2	18
D2	19
D2	20
D2	21
D2	22
D2	23
D2	24
D2	25
D2	26
D2	27
D2	28
D2	29
D2	30
D2	31
D2	32
D2	33
D2	34
D2	35
D2	36
D2	37
D2	38
D2	39
D2	40
D3	1
D3	2
D3	3
D3	4
D3	5
D3	6
D3	7
D3	8
D3	9
D3	10
D3	11
D3	12
D3	13
D3	14
D3	15
D3	16
D3	17
D3	18
D3	19
D3	20
D3	21
D3	22
D3	23
D3	24
D3	25
D3	26
D3	27
D3	28
D3	29
D3	30
D3	31
D3	32
D3	33
D3	34
D3	35
D3	36
D3	37
D3	38
D3	39
D3	40
D4	1
D4	2
D4	3
D4	4
D4	5
D4	6
D4	7
D4	8
D4	9
D4	10
D4	11
D4	12
D4	13
D4	14
D4	15
D4	16
D4	17
D4	18
D4	19
D4	20
D4	21
D4	22
D4	23
D4	24
D4	25
D4	26
D4	27
D4	28
D4	29
D4	30
D4	31
D4	32
D4	33
D4	34
D4	35
D4	36
D4	37
D4	38
D4	39
D4	40
D5	1
D5	2
D5	3
D5	4
D5	5
D5	6
D5	7
D5	8
D5	9
D5	10
D5	11
D5	12
D5	13
D5	14
D5	15
D5	16
D5	17
D5	18
D5	19
D5	20
D5	21
D5	22
D5	23
D5	24
D5	25
D5	26
D5	27
D5	28
D5	29
D5	30
D5	31
D5	32
D5	33
D5	34
D5	35
D5	36
D5	37
D5	38
D5	39
D5	40
D6	1
D6	2
D6	3
D6	4
D6	5
D6	6
D6	7
D6	8
D6	9
D6	10
D6	11
D6	12
D6	13
D6	14
D6	15
D6	16
D6	17
D6	18
D6	19
D6	20
D6	21
D6	22
D6	23
D6	24
D6	25
D6	26
D6	27
D6	28
D6	29
D6	30
D6	31
D6	32
D6	33
D6	34
D6	35
D6	36
D6	37
D6	38
D6	39
D6	40
D7	1
D7	2
D7	3
D7	4
D7	5
D7	6
D7	7
D7	8
D7	9
D7	10
D7	11
D7	12
D7	13
D7	14
D7	15
D7	16
D7	17
D7	18
D7	19
D7	20
D7	21
D7	22
D7	23
D7	24
D7	25
D7	26
D7	27
D7	28
D7	29
D7	30
D7	31
D7	32
D7	33
D7	34
D7	35
D7	36
D7	37
D7	38
D7	39
D7	40
D8	1
D8	2
D8	3
D8	4
D8	5
D8	6
D8	7
D8	8
D8	9
D8	10
D8	11
D8	12
D8	13
D8	14
D8	15
D8	16
D8	17
D8	18
D8	19
D8	20
D8	21
D8	22
D8	23
D8	24
D8	25
D8	26
D8	27
D8	28
D8	29
D8	30
D8	31
D8	32
D8	33
D8	34
D8	35
D8	36
D8	37
D8	38
D8	39
D8	40
D9	1
D9	2
D9	3
D9	4
D9	5
D9	6
D9	7
D9	8
D9	9
D9	10
D9	11
D9	12
D9	13
D9	14
D9	15
D9	16
D9	17
D9	18
D9	19
D9	20
D9	21
D9	22
D9	23
D9	24
D9	25
D9	26
D9	27
D9	28
D9	29
D9	30
D9	31
D9	32
D9	33
D9	34
D9	35
D9	36
D9	37
D9	38
D9	39
D9	40
D10	1
D10	2
D10	3
D10	4
D10	5
D10	6
D10	7
D10	8
D10	9
D10	10
D10	11
D10	12
D10	13
D10	14
D10	15
D10	16
D10	17
D10	18
D10	19
D10	20
D10	21
D10	22
D10	23
D10	24
D10	25
D10	26
D10	27
D10	28
D10	29
D10	30
D10	31
D10	32
D10	33
D10	34
D10	35
D10	36
D10	37
D10	38
D10	39
D10	40
D11	1
D11	2
D11	3
D11	4
D11	5
D11	6
D11	7
D11	8
D11	9
D11	10
D11	11
D11	12
D11	13
D11	14
D11	15
D11	16
D11	17
D11	18
D11	19
D11	20
D11	21
D11	22
D11	23
D11	24
D11	25
D11	26
D11	27
D11	28
D11	29
D11	30
D11	31
D11	32
D11	33
D11	34
D11	35
D11	36
D11	37
D11	38
D11	39
D11	40
D12	1
D12	2
D12	3
D12	4
D12	5
D12	6
D12	7
D12	8
D12	9
D12	10
D12	11
D12	12
D12	13
D12	14
D12	15
D12	16
D12	17
D12	18
D12	19
D12	20
D12	21
D12	22
D12	23
D12	24
D12	25
D12	26
D12	27
D12	28
D12	29
D12	30
D12	31
D12	32
D12	33
D12	34
D12	35
D12	36
D12	37
D12	38
D12	39
D12	40
E1	1	Mpr1 #1	1.33813	-0.0346776
E1	2	Mpr1 #1	1.36701	-0.0101526
E1	3	Mpr1 #1	1.37981	-0.0017019
E1	4	Mpr1 #1	1.38731	0.00144276
E1	5	Mpr1 #1	1.39083	0.000602603
E1	6	Mpr1 #1	1.39464	6.39302e-05
E1	7	Mpr1 #1	1.39971	0.000772306
E1	8	Mpr1 #1	1.40214	-0.00114919
E1	9	Mpr1 #1	1.40761	-3.05005e-05
E1	10	Mpr1 #1	1.41734	0.00533836
E1	11	Mpr1 #1	1.43251	0.0161594
E1	12	Mpr1 #1	1.45715	0.0364416
E1	13	Mpr1 #1	1.50535	0.0802907
E1	14	Mpr1 #1	1.59758	0.168162
E1	15	Mpr1 #1	1.77694	0.343174
E1	16	Mpr1 #1	2.09171	0.653586
E1	17	Mpr1 #1	2.59307	1.15058
E1	18	Mpr1 #1	3.26621	1.81938
E1	19	Mpr1 #1	4.03384	2.58265
E1	20	Mpr1 #1	4.92628	3.47074
E1	21	Mpr1 #1	5.80247	4.34257
E1	22	Mpr1 #1	6.71691	5.25266
E1	23	Mpr1 #1	7.60453	6.13593
E1	24	Mpr1 #1	8.46817	6.99521
E1	25	Mpr1 #1	9.29159	7.81427
E1	26	Mpr1 #1	10.0676	8.58593
E1	27	Mpr1 #1	10.8318	9.34573
E1	28	Mpr1 #1	11.5741	10.0838
E1	29	Mpr1 #1	12.2385	10.7438
E1	30	Mpr1 #1	12.9099	11.4108
E1	31	Mpr1 #1	13.512	12.0085
E1	32	Mpr1 #1	14.0464	12.5386
E1	33	Mpr1 #1	14.6533	13.1412
E1	34	Mpr1 #1	15.1702	13.6537
E1	35	Mpr1 #1	15.6505	14.1296
E1	36	Mpr1 #1	16.1528	14.6276
E1	37	Mpr1 #1	16.6167	15.0871
E1	38	Mpr1 #1	17.0464	15.5125
E1	39	Mpr1 #1	17.4676	15.9293
E1	40	Mpr1 #1	17.8239	16.2812
E2	1	Mpr1 #1	0.668605	0.0125105
E2	2	Mpr1 #1	0.665696	0.00762171
E2	3	Mpr1 #1	0.663611	0.00355714
E2	4	Mpr1 #1	0.661376	-0.000658163
E2	5	Mpr1 #1	0.663678	-0.000336304
E2	6	Mpr1 #1	0.664967	-0.00102713
E2	7	Mpr1 #1	0.665911	-0.0020633
E2	8	Mpr1 #1	0.668664	-0.00129
E2	9	Mpr1 #1	0.669814	-0.00211976
E2	10	Mpr1 #1	0.67358	-0.00033383
E2	11	Mpr1 #1	0.680165	0.00427134
E2	12	Mpr1 #1	0.688476	0.0106025
E2	13	Mpr1 #1	0.703756	0.0239027
E2	14	Mpr1 #1	0.730938	0.0491042
E2	15	Mpr1 #1	0.785656	0.101842
E2	16	Mpr1 #1	0.887882	0.202088
E2	17	Mpr1 #1	1.08362	0.395847
E2	18	Mpr1 #1	1.44799	0.75824
E2	19	Mpr1 #1	2.0359	1.34416
E2	20	Mpr1 #1	2.82161	2.1279
E2	21	Mpr1 #1	3.68155	2.98586
E2	22	Mpr1 #1	4.64048	3.9428
E2	23	Mpr1 #1	5.65255	4.9529
E2	24	Mpr1 #1	6.63425	5.93262
E2	25	Mpr1 #1	7.57713	6.87352
E2	26	Mpr1 #1	8.52051	7.81491
E2	27	Mpr1 #1	9.42191	8.71433
E2	28	Mpr1 #1	10.2735	9.56394
E2	29	Mpr1 #1	11.0567	10.3451
E2	30	Mpr1 #1	11.8394	11.1259
E2	31	Mpr1 #1	12.5375	11.822
E2	32	Mpr1 #1	13.2459	12.5284
E2	33	Mpr1 #1	13.9115	13.192
[truncated: 1,847 more rows]

## Sheet: Melt Region Temperature Data
Block Type	96well
Chemistry	SYBR_GREEN
Experiment File Name	C:\Users\kiemvu\Desktop\Real time PCR 7-6-18\Real time PCR 7-6-18.eds
Experiment Run End Time	2018-07-07 04:49:07 AM PDT
Instrument Type	steponeplus
Passive Reference	ROX
Well	Well Location	Target	Reporter Dye	Reading 1	Reading 2	Reading 3	Reading 4	Reading 5	Reading 6	Reading 7	Reading 8	Reading 9	Reading 10	Reading 11	Reading 12	Reading 13	Reading 14	Reading 15	Reading 16	Reading 17	Reading 18	Reading 19	Reading 20	Reading 21	Reading 22	Reading 23	Reading 24	Reading 25	Reading 26	Reading 27	Reading 28	Reading 29	Reading 30	Reading 31	Reading 32	Reading 33	Reading 34	Reading 35	Reading 36	Reading 37	Reading 38	Reading 39	Reading 40	Reading 41	Reading 42	Reading 43	Reading 44	Reading 45	Reading 46
1	A1	Mpr1 #1	SYBR	60.2104	60.5491	60.8508	61.1494	61.4511	61.7438	62.024	62.3246	62.6477	62.9377	63.2466	63.5535	63.8468	64.1495	64.4599	64.7518	65.0515	65.3384	65.6463	65.9496	66.2526	66.5452	66.8478	67.1387	67.4353	67.7455	68.0413	68.3072	68.6403	68.9477	69.2526	69.5472	69.8582	70.1462	70.4512	70.75	71.0464	71.3466	71.649	71.9488	72.2352	72.5237	72.8434	73.1439	73.4436	73.7247
2	A2	Mpr1 #1	SYBR	60.2104	60.5491	60.8508	61.1494	61.4511	61.7438	62.024	62.3246	62.6477	62.9377	63.2466	63.5535	63.8468	64.1495	64.4599	64.7518	65.0515	65.3384	65.6463	65.9496	66.2526	66.5452	66.8478	67.1387	67.4353	67.7455	68.0413	68.3072	68.6403	68.9477	69.2526	69.5472	69.8582	70.1462	70.4512	70.75	71.0464	71.3466	71.649	71.9488	72.2352	72.5237	72.8434	73.1439	73.4436	73.7247
3	A3	Mpr1 #1	SYBR	60.2096	60.5431	60.8542	61.1446	61.4477	61.7403	62.0193	62.3248	62.6476	62.9368	63.2487	63.5454	63.8428	64.1421	64.4529	64.743	65.0431	65.3309	65.6403	65.9424	66.249	66.5382	66.8436	67.1337	67.4307	67.7423	68.0392	68.3063	68.6362	68.9438	69.2499	69.5417	69.8555	70.1435	70.4492	70.7462	71.0431	71.3434	71.6474	71.9443	72.2289	72.5237	72.8364	73.1404	73.4362	73.7208
4	A4	Mpr1 #1	SYBR	60.2096	60.5431	60.8542	61.1446	61.4477	61.7403	62.0193	62.3248	62.6476	62.9368	63.2487	63.5454	63.8428	64.1421	64.4529	64.743	65.0431	65.3309	65.6403	65.9424	66.249	66.5382	66.8436	67.1337	67.4307	67.7423	68.0392	68.3063	68.6362	68.9438	69.2499	69.5417	69.8555	70.1435	70.4492	70.7462	71.0431	71.3434	71.6474	71.9443	72.2289	72.5237	72.8364	73.1404	73.4362	73.7208
5	A5	Mpr1 #2	SYBR	60.2101	60.5461	60.849	61.1437	61.4466	61.7395	62.0158	62.3279	62.6497	62.9339	63.2494	63.5509	63.8467	64.1443	64.4538	64.7458	65.0468	65.3344	65.6408	65.9447	66.2492	66.5434	66.8449	67.1369	67.4344	67.742	68.0385	68.3092	68.6379	68.9446	69.2507	69.5477	69.8557	70.1442	70.4478	70.7459	71.0417	71.3447	71.6457	71.9442	72.2294	72.5211	72.8409	73.1364	73.4367	73.7219
6	A6	Mpr1 #2	SYBR	60.2101	60.5461	60.849	61.1437	61.4466	61.7395	62.0158	62.3279	62.6497	62.9339	63.2494	63.5509	63.8467	64.1443	64.4538	64.7458	65.0468	65.3344	65.6408	65.9447	66.2492	66.5434	66.8449	67.1369	67.4344	67.742	68.0385	68.3092	68.6379	68.9446	69.2507	69.5477	69.8557	70.1442	70.4478	70.7459	71.0417	71.3447	71.6457	71.9442	72.2294	72.5211	72.8409	73.1364	73.4367	73.7219
7	A7	Mpr1 #2	SYBR	60.2113	60.5485	60.8524	61.1501	61.4459	61.7416	62.0219	62.3258	62.6485	62.9405	63.2567	63.5506	63.8464	64.145	64.4555	64.7481	65.0496	65.3372	65.6437	65.9461	66.2502	66.5413	66.8486	67.1367	67.4399	67.7451	68.0404	68.309	68.6367	68.9453	69.2551	69.5482	69.8579	70.1475	70.4491	70.7457	71.044	71.3449	71.6476	71.9495	72.2324	72.5242	72.8426	73.1417	73.4399	73.7232
8	A8	Mpr1 #2	SYBR	60.2113	60.5485	60.8524	61.1501	61.4459	61.7416	62.0219	62.3258	62.6485	62.9405	63.2567	63.5506	63.8464	64.145	64.4555	64.7481	65.0496	65.3372	65.6437	65.9461	66.2502	66.5413	66.8486	67.1367	67.4399	67.7451	68.0404	68.309	68.6367	68.9453	69.2551	69.5482	69.8579	70.1475	70.4491	70.7457	71.044	71.3449	71.6476	71.9495	72.2324	72.5242	72.8426	73.1417	73.4399	73.7232
9	A9	Cch1	SYBR	60.2125	60.5485	60.848	61.148	61.4491	61.7395	62.0213	62.3268	62.6434	62.9391	63.2512	63.5454	63.8442	64.1441	64.4539	64.7456	65.0496	65.336	65.6428	65.9475	66.2535	66.5435	66.8469	67.1365	67.433	67.7394	68.0407	68.3101	68.639	68.9452	69.2502	69.548	69.8555	70.145	70.4453	70.7477	71.0451	71.3449	71.6472	71.9446	72.2315	72.5199	72.8433	73.1352	73.4382	73.7265
10	A10	Cch1	SYBR	60.2125	60.5485	60.848	61.148	61.4491	61.7395	62.0213	62.3268	62.6434	62.9391	63.2512	63.5454	63.8442	64.1441	64.4539	64.7456	65.0496	65.336	65.6428	65.9475	66.2535	66.5435	66.8469	67.1365	67.433	67.7394	68.0407	68.3101	68.639	68.9452	69.2502	69.548	69.8555	70.145	70.4453	70.7477	71.0451	71.3449	71.6472	71.9446	72.2315	72.5199	72.8433	73.1352	73.4382	73.7265
11	A11	Cch1	SYBR	60.2188	60.5494	60.8533	61.1498	61.4516	61.7429	62.0215	62.3291	62.647	62.9429	63.2565	63.5523	63.8498	64.1479	64.4563	64.7498	65.047	65.331	65.6426	65.9456	66.2513	66.5418	66.8488	67.14	67.4418	67.7461	68.0419	68.3153	68.6448	68.9484	69.256	69.5479	69.8613	70.1516	70.4518	70.7486	71.0447	71.3477	71.6505	71.948	72.2348	72.5086	72.8436	73.1394	73.4425	73.7267
12	A12	Cch1	SYBR	60.2188	60.5494	60.8533	61.1498	61.4516	61.7429	62.0215	62.3291	62.647	62.9429	63.2565	63.5523	63.8498	64.1479	64.4563	64.7498	65.047	65.331	65.6426	65.9456	66.2513	66.5418	66.8488	67.14	67.4418	67.7461	68.0419	68.3153	68.6448	68.9484	69.256	69.5479	69.8613	70.1516	70.4518	70.7486	71.0447	71.3477	71.6505	71.948	72.2348	72.5086	72.8436	73.1394	73.4425	73.7267
13	B1	Mpr1 #1	SYBR	60.2104	60.5491	60.8508	61.1494	61.4511	61.7438	62.024	62.3246	62.6477	62.9377	63.2466	63.5535	63.8468	64.1495	64.4599	64.7518	65.0515	65.3384	65.6463	65.9496	66.2526	66.5452	66.8478	67.1387	67.4353	67.7455	68.0413	68.3072	68.6403	68.9477	69.2526	69.5472	69.8582	70.1462	70.4512	70.75	71.0464	71.3466	71.649	71.9488	72.2352	72.5237	72.8434	73.1439	73.4436	73.7247
14	B2	Mpr1 #1	SYBR	60.2104	60.5491	60.8508	61.1494	61.4511	61.7438	62.024	62.3246	62.6477	62.9377	63.2466	63.5535	63.8468	64.1495	64.4599	64.7518	65.0515	65.3384	65.6463	65.9496	66.2526	66.5452	66.8478	67.1387	67.4353	67.7455	68.0413	68.3072	68.6403	68.9477	69.2526	69.5472	69.8582	70.1462	70.4512	70.75	71.0464	71.3466	71.649	71.9488	72.2352	72.5237	72.8434	73.1439	73.4436	73.7247
15	B3	Mpr1 #1	SYBR	60.2096	60.5431	60.8542	61.1446	61.4477	61.7403	62.0193	62.3248	62.6476	62.9368	63.2487	63.5454	63.8428	64.1421	64.4529	64.743	65.0431	65.3309	65.6403	65.9424	66.249	66.5382	66.8436	67.1337	67.4307	67.7423	68.0392	68.3063	68.6362	68.9438	69.2499	69.5417	69.8555	70.1435	70.4492	70.7462	71.0431	71.3434	71.6474	71.9443	72.2289	72.5237	72.8364	73.1404	73.4362	73.7208
16	B4	Mpr1 #1	SYBR	60.2096	60.5431	60.8542	61.1446	61.4477	61.7403	62.0193	62.3248	62.6476	62.9368	63.2487	63.5454	63.8428	64.1421	64.4529	64.743	65.0431	65.3309	65.6403	65.9424	66.249	66.5382	66.8436	67.1337	67.4307	67.7423	68.0392	68.3063	68.6362	68.9438	69.2499	69.5417	69.8555	70.1435	70.4492	70.7462	71.0431	71.3434	71.6474	71.9443	72.2289	72.5237	72.8364	73.1404	73.4362	73.7208
17	B5	Mpr1 #2	SYBR	60.2101	60.5461	60.849	61.1437	61.4466	61.7395	62.0158	62.3279	62.6497	62.9339	63.2494	63.5509	63.8467	64.1443	64.4538	64.7458	65.0468	65.3344	65.6408	65.9447	66.2492	66.5434	66.8449	67.1369	67.4344	67.742	68.0385	68.3092	68.6379	68.9446	69.2507	69.5477	69.8557	70.1442	70.4478	70.7459	71.0417	71.3447	71.6457	71.9442	72.2294	72.5211	72.8409	73.1364	73.4367	73.7219
18	B6	Mpr1 #2	SYBR	60.2101	60.5461	60.849	61.1437	61.4466	61.7395	62.0158	62.3279	62.6497	62.9339	63.2494	63.5509	63.8467	64.1443	64.4538	64.7458	65.0468	65.3344	65.6408	65.9447	66.2492	66.5434	66.8449	67.1369	67.4344	67.742	68.0385	68.3092	68.6379	68.9446	69.2507	69.5477	69.8557	70.1442	70.4478	70.7459	71.0417	71.3447	71.6457	71.9442	72.2294	72.5211	72.8409	73.1364	73.4367	73.7219
19	B7	Mpr1 #2	SYBR	60.2113	60.5485	60.8524	61.1501	61.4459	61.7416	62.0219	62.3258	62.6485	62.9405	63.2567	63.5506	63.8464	64.145	64.4555	64.7481	65.0496	65.3372	65.6437	65.9461	66.2502	66.5413	66.8486	67.1367	67.4399	67.7451	68.0404	68.309	68.6367	68.9453	69.2551	69.5482	69.8579	70.1475	70.4491	70.7457	71.044	71.3449	71.6476	71.9495	72.2324	72.5242	72.8426	73.1417	73.4399	73.7232
20	B8	Mpr1 #2	SYBR	60.2113	60.5485	60.8524	61.1501	61.4459	61.7416	62.0219	62.3258	62.6485	62.9405	63.2567	63.5506	63.8464	64.145	64.4555	64.7481	65.0496	65.3372	65.6437	65.9461	66.2502	66.5413	66.8486	67.1367	67.4399	67.7451	68.0404	68.309	68.6367	68.9453	69.2551	69.5482	69.8579	70.1475	70.4491	70.7457	71.044	71.3449	71.6476	71.9495	72.2324	72.5242	72.8426	73.1417	73.4399	73.7232
21	B9	Cch1	SYBR	60.2125	60.5485	60.848	61.148	61.4491	61.7395	62.0213	62.3268	62.6434	62.9391	63.2512	63.5454	63.8442	64.1441	64.4539	64.7456	65.0496	65.336	65.6428	65.9475	66.2535	66.5435	66.8469	67.1365	67.433	67.7394	68.0407	68.3101	68.639	68.9452	69.2502	69.548	69.8555	70.145	70.4453	70.7477	71.0451	71.3449	71.6472	71.9446	72.2315	72.5199	72.8433	73.1352	73.4382	73.7265
22	B10	Cch1	SYBR	60.2125	60.5485	60.848	61.148	61.4491	61.7395	62.0213	62.3268	62.6434	62.9391	63.2512	63.5454	63.8442	64.1441	64.4539	64.7456	65.0496	65.336	65.6428	65.9475	66.2535	66.5435	66.8469	67.1365	67.433	67.7394	68.0407	68.3101	68.639	68.9452	69.2502	69.548	69.8555	70.145	70.4453	70.7477	71.0451	71.3449	71.6472	71.9446	72.2315	72.5199	72.8433	73.1352	73.4382	73.7265
23	B11	Cch1	SYBR	60.2188	60.5494	60.8533	61.1498	61.4516	61.7429	62.0215	62.3291	62.647	62.9429	63.2565	63.5523	63.8498	64.1479	64.4563	64.7498	65.047	65.331	65.6426	65.9456	66.2513	66.5418	66.8488	67.14	67.4418	67.7461	68.0419	68.3153	68.6448	68.9484	69.256	69.5479	69.8613	70.1516	70.4518	70.7486	71.0447	71.3477	71.6505	71.948	72.2348	72.5086	72.8436	73.1394	73.4425	73.7267
24	B12	Cch1	SYBR	60.2188	60.5494	60.8533	61.1498	61.4516	61.7429	62.0215	62.3291	62.647	62.9429	63.2565	63.5523	63.8498	64.1479	64.4563	64.7498	65.047	65.331	65.6426	65.9456	66.2513	66.5418	66.8488	67.14	67.4418	67.7461	68.0419	68.3153	68.6448	68.9484	69.256	69.5479	69.8613	70.1516	70.4518	70.7486	71.0447	71.3477	71.6505	71.948	72.2348	72.5086	72.8436	73.1394	73.4425	73.7267
25	C1	Mpr1 #1	SYBR	60.2104	60.5491	60.8508	61.1494	61.4511	61.7438	62.024	62.3246	62.6477	62.9377	63.2466	63.5535	63.8468	64.1495	64.4599	64.7518	65.0515	65.3384	65.6463	65.9496	66.2526	66.5452	66.8478	67.1387	67.4353	67.7455	68.0413	68.3072	68.6403	68.9477	69.2526	69.5472	69.8582	70.1462	70.4512	70.75	71.0464	71.3466	71.649	71.9488	72.2352	72.5237	72.8434	73.1439	73.4436	73.7247
26	C2	Mpr1 #1	SYBR	60.2104	60.5491	60.8508	61.1494	61.4511	61.7438	62.024	62.3246	62.6477	62.9377	63.2466	63.5535	63.8468	64.1495	64.4599	64.7518	65.0515	65.3384	65.6463	65.9496	66.2526	66.5452	66.8478	67.1387	67.4353	67.7455	68.0413	68.3072	68.6403	68.9477	69.2526	69.5472	69.8582	70.1462	70.4512	70.75	71.0464	71.3466	71.649	71.9488	72.2352	72.5237	72.8434	73.1439	73.4436	73.7247
27	C3	Mpr1 #1	SYBR	60.2096	60.5431	60.8542	61.1446	61.4477	61.7403	62.0193	62.3248	62.6476	62.9368	63.2487	63.5454	63.8428	64.1421	64.4529	64.743	65.0431	65.3309	65.6403	65.9424	66.249	66.5382	66.8436	67.1337	67.4307	67.7423	68.0392	68.3063	68.6362	68.9438	69.2499	69.5417	69.8555	70.1435	70.4492	70.7462	71.0431	71.3434	71.6474	71.9443	72.2289	72.5237	72.8364	73.1404	73.4362	73.7208
28	C4	Mpr1 #1	SYBR	60.2096	60.5431	60.8542	61.1446	61.4477	61.7403	62.0193	62.3248	62.6476	62.9368	63.2487	63.5454	63.8428	64.1421	64.4529	64.743	65.0431	65.3309	65.6403	65.9424	66.249	66.5382	66.8436	67.1337	67.4307	67.7423	68.0392	68.3063	68.6362	68.9438	69.2499	69.5417	69.8555	70.1435	70.4492	70.7462	71.0431	71.3434	71.6474	71.9443	72.2289	72.5237	72.8364	73.1404	73.4362	73.7208
29	C5	Mpr1 #2	SYBR	60.2101	60.5461	60.849	61.1437	61.4466	61.7395	62.0158	62.3279	62.6497	62.9339	63.2494	63.5509	63.8467	64.1443	64.4538	64.7458	65.0468	65.3344	65.6408	65.9447	66.2492	66.5434	66.8449	67.1369	67.4344	67.742	68.0385	68.3092	68.6379	68.9446	69.2507	69.5477	69.8557	70.1442	70.4478	70.7459	71.0417	71.3447	71.6457	71.9442	72.2294	72.5211	72.8409	73.1364	73.4367	73.7219
30	C6	Mpr1 #2	SYBR	60.2101	60.5461	60.849	61.1437	61.4466	61.7395	62.0158	62.3279	62.6497	62.9339	63.2494	63.5509	63.8467	64.1443	64.4538	64.7458	65.0468	65.3344	65.6408	65.9447	66.2492	66.5434	66.8449	67.1369	67.4344	67.742	68.0385	68.3092	68.6379	68.9446	69.2507	69.5477	69.8557	70.1442	70.4478	70.7459	71.0417	71.3447	71.6457	71.9442	72.2294	72.5211	72.8409	73.1364	73.4367	73.7219
31	C7	Mpr1 #2	SYBR	60.2113	60.5485	60.8524	61.1501	61.4459	61.7416	62.0219	62.3258	62.6485	62.9405	63.2567	63.5506	63.8464	64.145	64.4555	64.7481	65.0496	65.3372	65.6437	65.9461	66.2502	66.5413	66.8486	67.1367	67.4399	67.7451	68.0404	68.309	68.6367	68.9453	69.2551	69.5482	69.8579	70.1475	70.4491	70.7457	71.044	71.3449	71.6476	71.9495	72.2324	72.5242	72.8426	73.1417	73.4399	73.7232
32	C8	Mpr1 #2	SYBR	60.2113	60.5485	60.8524	61.1501	61.4459	61.7416	62.0219	62.3258	62.6485	62.9405	63.2567	63.5506	63.8464	64.145	64.4555	64.7481	65.0496	65.3372	65.6437	65.9461	66.2502	66.5413	66.8486	67.1367	67.4399	67.7451	68.0404	68.309	68.6367	68.9453	69.2551	69.5482	69.8579	70.1475	70.4491	70.7457	71.044	71.3449	71.6476	71.9495	72.2324	72.5242	72.8426	73.1417	73.4399	73.7232
33	C9	Cch1	SYBR	60.2125	60.5485	60.848	61.148	61.4491	61.7395	62.0213	62.3268	62.6434	62.9391	63.2512	63.5454	63.8442	64.1441	64.4539	64.7456	65.0496	65.336	65.6428	65.9475	66.2535	66.5435	66.8469	67.1365	67.433	67.7394	68.0407	68.3101	68.639	68.9452	69.2502	69.548	69.8555	70.145	70.4453	70.7477	71.0451	71.3449	71.6472	71.9446	72.2315	72.5199	72.8433	73.1352	73.4382	73.7265
34	C10	Cch1	SYBR	60.2125	60.5485	60.848	61.148	61.4491	61.7395	62.0213	62.3268	62.6434	62.9391	63.2512	63.5454	63.8442	64.1441	64.4539	64.7456	65.0496	65.336	65.6428	65.9475	66.2535	66.5435	66.8469	67.1365	67.433	67.7394	68.0407	68.3101	68.639	68.9452	69.2502	69.548	69.8555	70.145	70.4453	70.7477	71.0451	71.3449	71.6472	71.9446	72.2315	72.5199	72.8433	73.1352	73.4382	73.7265
35	C11	Cch1	SYBR	60.2188	60.5494	60.8533	61.1498	61.4516	61.7429	62.0215	62.3291	62.647	62.9429	63.2565	63.5523	63.8498	64.1479	64.4563	64.7498	65.047	65.331	65.6426	65.9456	66.2513	66.5418	66.8488	67.14	67.4418	67.7461	68.0419	68.3153	68.6448	68.9484	69.256	69.5479	69.8613	70.1516	70.4518	70.7486	71.0447	71.3477	71.6505	71.948	72.2348	72.5086	72.8436	73.1394	73.4425	73.7267
36	C12	Cch1	SYBR	60.2188	60.5494	60.8533	61.1498	61.4516	61.7429	62.0215	62.3291	62.647	62.9429	63.2565	63.5523	63.8498	64.1479	64.4563	64.7498	65.047	65.331	65.6426	65.9456	66.2513	66.5418	66.8488	67.14	67.4418	67.7461	68.0419	68.3153	68.6448	68.9484	69.256	69.5479	69.8613	70.1516	70.4518	70.7486	71.0447	71.3477	71.6505	71.948	72.2348	72.5086	72.8436	73.1394	73.4425	73.7267
49	E1	Mpr1 #1	SYBR	60.2104	60.5491	60.8508	61.1494	61.4511	61.7438	62.024	62.3246	62.6477	62.9377	63.2466	63.5535	63.8468	64.1495	64.4599	64.7518	65.0515	65.3384	65.6463	65.9496	66.2526	66.5452	66.8478	67.1387	67.4353	67.7455	68.0413	68.3072	68.6403	68.9477	69.2526	69.5472	69.8582	70.1462	70.4512	70.75	71.0464	71.3466	71.649	71.9488	72.2352	72.5237	72.8434	73.1439	73.4436	73.7247
50	E2	Mpr1 #1	SYBR	60.2104	60.5491	60.8508	61.1494	61.4511	61.7438	62.024	62.3246	62.6477	62.9377	63.2466	63.5535	63.8468	64.1495	64.4599	64.7518	65.0515	65.3384	65.6463	65.9496	66.2526	66.5452	66.8478	67.1387	67.4353	67.7455	68.0413	68.3072	68.6403	68.9477	69.2526	69.5472	69.8582	70.1462	70.4512	70.75	71.0464	71.3466	71.649	71.9488	72.2352	72.5237	72.8434	73.1439	73.4436	73.7247
51	E3	Mpr1 #1	SYBR	60.2096	60.5431	60.8542	61.1446	61.4477	61.7403	62.0193	62.3248	62.6476	62.9368	63.2487	63.5454	63.8428	64.1421	64.4529	64.743	65.0431	65.3309	65.6403	65.9424	66.249	66.5382	66.8436	67.1337	67.4307	67.7423	68.0392	68.3063	68.6362	68.9438	69.2499	69.5417	69.8555	70.1435	70.4492	70.7462	71.0431	71.3434	71.6474	71.9443	72.2289	72.5237	72.8364	73.1404	73.4362	73.7208
52	E4	Mpr1 #1	SYBR	60.2096	60.5431	60.8542	61.1446	61.4477	61.7403	62.0193	62.3248	62.6476	62.9368	63.2487	63.5454	63.8428	64.1421	64.4529	64.743	65.0431	65.3309	65.6403	65.9424	66.249	66.5382	66.8436	67.1337	67.4307	67.7423	68.0392	68.3063	68.6362	68.9438	69.2499	69.5417	69.8555	70.1435	70.4492	70.7462	71.0431	71.3434	71.6474	71.9443	72.2289	72.5237	72.8364	73.1404	73.4362	73.7208
53	E5	Mpr1 #1	SYBR	60.2101	60.5461	60.849	61.1437	61.4466	61.7395	62.0158	62.3279	62.6497	62.9339	63.2494	63.5509	63.8467	64.1443	64.4538	64.7458	65.0468	65.3344	65.6408	65.9447	66.2492	66.5434	66.8449	67.1369	67.4344	67.742	68.0385	68.3092	68.6379	68.9446	69.2507	69.5477	69.8557	70.1442	70.4478	70.7459	71.0417	71.3447	71.6457	71.9442	72.2294	72.5211	72.8409	73.1364	73.4367	73.7219
54	E6	Mpr1 #1	SYBR	60.2101	60.5461	60.849	61.1437	61.4466	61.7395	62.0158	62.3279	62.6497	62.9339	63.2494	63.5509	63.8467	64.1443	64.4538	64.7458	65.0468	65.3344	65.6408	65.9447	66.2492	66.5434	66.8449	67.1369	67.4344	67.742	68.0385	68.3092	68.6379	68.9446	69.2507	69.5477	69.8557	70.1442	70.4478	70.7459	71.0417	71.3447	71.6457	71.9442	72.2294	72.5211	72.8409	73.1364	73.4367	73.7219
55	E7	Mpr1 #1	SYBR	60.2113	60.5485	60.8524	61.1501	61.4459	61.7416	62.0219	62.3258	62.6485	62.9405	63.2567	63.5506	63.8464	64.145	64.4555	64.7481	65.0496	65.3372	65.6437	65.9461	66.2502	66.5413	66.8486	67.1367	67.4399	67.7451	68.0404	68.309	68.6367	68.9453	69.2551	69.5482	69.8579	70.1475	70.4491	70.7457	71.044	71.3449	71.6476	71.9495	72.2324	72.5242	72.8426	73.1417	73.4399	73.7232
61	F1	Mpr1 #2	SYBR	60.2104	60.5491	60.8508	61.1494	61.4511	61.7438	62.024	62.3246	62.6477	62.9377	63.2466	63.5535	63.8468	64.1495	64.4599	64.7518	65.0515	65.3384	65.6463	65.9496	66.2526	66.5452	66.8478	67.1387	67.4353	67.7455	68.0413	68.3072	68.6403	68.9477	69.2526	69.5472	69.8582	70.1462	70.4512	70.75	71.0464	71.3466	71.649	71.9488	72.2352	72.5237	72.8434	73.1439	73.4436	73.7247
62	F2	Mpr1 #2	SYBR	60.2104	60.5491	60.8508	61.1494	61.4511	61.7438	62.024	62.3246	62.6477	62.9377	63.2466	63.5535	63.8468	64.1495	64.4599	64.7518	65.0515	65.3384	65.6463	65.9496	66.2526	66.5452	66.8478	67.1387	67.4353	67.7455	68.0413	68.3072	68.6403	68.9477	69.2526	69.5472	69.8582	70.1462	70.4512	70.75	71.0464	71.3466	71.649	71.9488	72.2352	72.5237	72.8434	73.1439	73.4436	73.7247
63	F3	Mpr1 #2	SYBR	60.2096	60.5431	60.8542	61.1446	61.4477	61.7403	62.0193	62.3248	62.6476	62.9368	63.2487	63.5454	63.8428	64.1421	64.4529	64.743	65.0431	65.3309	65.6403	65.9424	66.249	66.5382	66.8436	67.1337	67.4307	67.7423	68.0392	68.3063	68.6362	68.9438	69.2499	69.5417	69.8555	70.1435	70.4492	70.7462	71.0431	71.3434	71.6474	71.9443	72.2289	72.5237	72.8364	73.1404	73.4362	73.7208
64	F4	Mpr1 #2	SYBR	60.2096	60.5431	60.8542	61.1446	61.4477	61.7403	62.0193	62.3248	62.6476	62.9368	63.2487	63.5454	63.8428	64.1421	64.4529	64.743	65.0431	65.3309	65.6403	65.9424	66.249	66.5382	66.8436	67.1337	67.4307	67.7423	68.0392	68.3063	68.6362	68.9438	69.2499	69.5417	69.8555	70.1435	70.4492	70.7462	71.0431	71.3434	71.6474	71.9443	72.2289	72.5237	72.8364	73.1404	73.4362	73.7208
65	F5	Mpr1 #2	SYBR	60.2101	60.5461	60.849	61.1437	61.4466	61.7395	62.0158	62.3279	62.6497	62.9339	63.2494	63.5509	63.8467	64.1443	64.4538	64.7458	65.0468	65.3344	65.6408	65.9447	66.2492	66.5434	66.8449	67.1369	67.4344	67.742	68.0385	68.3092	68.6379	68.9446	69.2507	69.5477	69.8557	70.1442	70.4478	70.7459	71.0417	71.3447	71.6457	71.9442	72.2294	72.5211	72.8409	73.1364	73.4367	73.7219
66	F6	Mpr1 #2	SYBR	60.2101	60.5461	60.849	61.1437	61.4466	61.7395	62.0158	62.3279	62.6497	62.9339	63.2494	63.5509	63.8467	64.1443	64.4538	64.7458	65.0468	65.3344	65.6408	65.9447	66.2492	66.5434	66.8449	67.1369	67.4344	67.742	68.0385	68.3092	68.6379	68.9446	69.2507	69.5477	69.8557	70.1442	70.4478	70.7459	71.0417	71.3447	71.6457	71.9442	72.2294	72.5211	72.8409	73.1364	73.4367	73.7219
67	F7	Mpr1 #2	SYBR	60.2113	60.5485	60.8524	61.1501	61.4459	61.7416	62.0219	62.3258	62.6485	62.9405	63.2567	63.5506	63.8464	64.145	64.4555	64.7481	65.0496	65.3372	65.6437	65.9461	66.2502	66.5413	66.8486	67.1367	67.4399	67.7451	68.0404	68.309	68.6367	68.9453	69.2551	69.5482	69.8579	70.1475	70.4491	70.7457	71.044	71.3449	71.6476	71.9495	72.2324	72.5242	72.8426	73.1417	73.4399	73.7232
73	G1	Cch1	SYBR	60.2104	60.5491	60.8508	61.1494	61.4511	61.7438	62.024	62.3246	62.6477	62.9377	63.2466	63.5535	63.8468	64.1495	64.4599	64.7518	65.0515	65.3384	65.6463	65.9496	66.2526	66.5452	66.8478	67.1387	67.4353	67.7455	68.0413	68.3072	68.6403	68.9477	69.2526	69.5472	69.8582	70.1462	70.4512	70.75	71.0464	71.3466	71.649	71.9488	72.2352	72.5237	72.8434	73.1439	73.4436	73.7247
74	G2	Cch1	SYBR	60.2104	60.5491	60.8508	61.1494	61.4511	61.7438	62.024	62.3246	62.6477	62.9377	63.2466	63.5535	63.8468	64.1495	64.4599	64.7518	65.0515	65.3384	65.6463	65.9496	66.2526	66.5452	66.8478	67.1387	67.4353	67.7455	68.0413	68.3072	68.6403	68.9477	69.2526	69.5472	69.8582	70.1462	70.4512	70.75	71.0464	71.3466	71.649	71.9488	72.2352	72.5237	72.8434	73.1439	73.4436	73.7247
75	G3	Cch1	SYBR	60.2096	60.5431	60.8542	61.1446	61.4477	61.7403	62.0193	62.3248	62.6476	62.9368	63.2487	63.5454	63.8428	64.1421	64.4529	64.743	65.0431	65.3309	65.6403	65.9424	66.249	66.5382	66.8436	67.1337	67.4307	67.7423	68.0392	68.3063	68.6362	68.9438	69.2499	69.5417	69.8555	70.1435	70.4492	70.7462	71.0431	71.3434	71.6474	71.9443	72.2289	72.5237	72.8364	73.1404	73.4362	73.7208
76	G4	Cch1	SYBR	60.2096	60.5431	60.8542	61.1446	61.4477	61.7403	62.0193	62.3248	62.6476	62.9368	63.2487	63.5454	63.8428	64.1421	64.4529	64.743	65.0431	65.3309	65.6403	65.9424	66.249	66.5382	66.8436	67.1337	67.4307	67.7423	68.0392	68.3063	68.6362	68.9438	69.2499	69.5417	69.8555	70.1435	70.4492	70.7462	71.0431	71.3434	71.6474	71.9443	72.2289	72.5237	72.8364	73.1404	73.4362	73.7208
77	G5	Cch1	SYBR	60.2101	60.5461	60.849	61.1437	61.4466	61.7395	62.0158	62.3279	62.6497	62.9339	63.2494	63.5509	63.8467	64.1443	64.4538	64.7458	65.0468	65.3344	65.6408	65.9447	66.2492	66.5434	66.8449	67.1369	67.4344	67.742	68.0385	68.3092	68.6379	68.9446	69.2507	69.5477	69.8557	70.1442	70.4478	70.7459	71.0417	71.3447	71.6457	71.9442	72.2294	72.5211	72.8409	73.1364	73.4367	73.7219
78	G6	Cch1	SYBR	60.2101	60.5461	60.849	61.1437	61.4466	61.7395	62.0158	62.3279	62.6497	62.9339	63.2494	63.5509	63.8467	64.1443	64.4538	64.7458	65.0468	65.3344	65.6408	65.9447	66.2492	66.5434	66.8449	67.1369	67.4344	67.742	68.0385	68.3092	68.6379	68.9446	69.2507	69.5477	69.8557	70.1442	70.4478	70.7459	71.0417	71.3447	71.6457	71.9442	72.2294	72.5211	72.8409	73.1364	73.4367	73.7219
79	G7	Cch1	SYBR	60.2113	60.5485	60.8524	61.1501	61.4459	61.7416	62.0219	62.3258	62.6485	62.9405	63.2567	63.5506	63.8464	64.145	64.4555	64.7481	65.0496	65.3372	65.6437	65.9461	66.2502	66.5413	66.8486	67.1367	67.4399	67.7451	68.0404	68.309	68.6367	68.9453	69.2551	69.5482	69.8579	70.1475	70.4491	70.7457	71.044	71.3449	71.6476	71.9495	72.2324	72.5242	72.8426	73.1417	73.4399	73.7232
[truncated: 71 more columns]

## Sheet: Melt Region Normalized Data
Block Type	96well
Chemistry	SYBR_GREEN
Experiment File Name	C:\Users\kiemvu\Desktop\Real time PCR 7-6-18\Real time PCR 7-6-18.eds
Experiment Run End Time	2018-07-07 04:49:07 AM PDT
Instrument Type	steponeplus
Passive Reference	ROX
Well	Well Location	Target	Reporter Dye	Reading 1	Reading 2	Reading 3	Reading 4	Reading 5	Reading 6	Reading 7	Reading 8	Reading 9	Reading 10	Reading 11	Reading 12	Reading 13	Reading 14	Reading 15	Reading 16	Reading 17	Reading 18	Reading 19	Reading 20	Reading 21	Reading 22	Reading 23	Reading 24	Reading 25	Reading 26	Reading 27	Reading 28	Reading 29	Reading 30	Reading 31	Reading 32	Reading 33	Reading 34	Reading 35	Reading 36	Reading 37	Reading 38	Reading 39	Reading 40	Reading 41	Reading 42	Reading 43	Reading 44	Reading 45	Reading 46
1	A1	Mpr1 #1	SYBR	234518	235247	235271	234923	234240	233100	231384	230055	228485	225689	223448	220343	218378	215216	212455	209965	207102	204087	201163	198506	195348	192696	189744	186982	184020	181107	178335	175755	172867	169949	166976	164663	161904	159111	156458	153790	151441	148563	145901	143515	141306	138695	135922	133326	130560	128050
2	A2	Mpr1 #1	SYBR	256150	256398	256889	256904	255731	254730	252978	252065	249720	247927	245194	242510	239428	236509	233039	229818	226648	223710	220342	217177	213977	210808	207836	204715	201459	198418	195097	192046	189006	186096	183149	180004	177094	174260	171523	168700	165716	162849	159841	157308	154484	151656	148853	145950	142960	140108
3	A3	Mpr1 #1	SYBR	250338	250383	250494	249715	248929	247916	246652	245139	243108	240996	238226	235095	232039	228988	225689	222480	219540	216000	212398	209662	206225	203165	200005	196869	193812	190410	187604	184338	181281	178216	175223	172397	169444	166653	163860	160949	158024	155388	152414	149560	147049	144247	141770	138729	135982	133077
4	A4	Mpr1 #1	SYBR	273790	273893	274395	274140	273648	272496	271653	269672	266596	265162	261431	258391	255288	251903	248466	244813	241462	238013	234910	231243	228020	224477	221647	218404	214998	211718	208316	205473	202028	198761	195456	192262	189406	186170	183170	180215	177322	173972	171027	167958	165079	161995	159203	156405	153270	150627
5	A5	Mpr1 #2	SYBR	266398	266472	266300	265777	265114	264526	263528	262447	260675	258393	255487	252281	248980	245643	242530	239165	235904	232804	229423	226149	223018	219589	216471	213377	210080	207084	203826	200841	197741	194530	191553	188478	185485	182520	179473	176624	173713	170708	167979	165023	162188	159393	156448	153529	150645	147391
6	A6	Mpr1 #2	SYBR	271260	271178	271430	270733	269783	269016	267758	266596	265174	263018	260602	257533	254165	250671	247459	244213	240955	237302	234163	230556	227359	223976	220928	217562	214237	211189	207635	204636	201541	198219	195205	192048	188979	186044	182976	179901	176884	174020	171023	168371	165254	162339	159578	156543	153521	150290
7	A7	Mpr1 #2	SYBR	280949	281447	281473	281585	281213	280703	279763	278517	276192	273055	269573	266155	262456	259087	255778	252172	248691	245235	241473	237995	234560	230881	227586	224086	220709	217386	213759	210461	206893	204010	200538	197315	194137	190860	187709	184688	181446	178344	175269	172152	169186	166192	163088	159965	156759	153702
8	A8	Mpr1 #2	SYBR	262248	262598	262547	262306	261622	260850	259915	258847	257024	254616	251666	248651	245161	241944	238688	235136	231726	228515	225054	221616	218492	214991	212049	208595	205191	202131	198888	195848	192687	189507	186659	183297	180385	177445	174351	171330	168615	165676	162627	159584	156871	154236	151195	148263	145246	142196
9	A9	Cch1	SYBR	246228	247353	248054	247270	247630	247244	246582	245848	245024	243081	242054	238996	235542	232731	229599	226270	223404	220878	216808	213494	210652	207673	204876	201313	198487	195655	192163	188969	186064	183510	180607	177245	174412	171783	168436	165346	162359	158479	154930	148947	142318	133385	120353	101731	78621.8	54923.3
10	A10	Cch1	SYBR	246949	248078	248089	248210	248213	247953	246928	246704	245462	244745	242890	240210	237605	234081	231244	227925	224991	222329	218548	215634	212467	209204	206202	203252	199995	197375	193884	190982	188245	184852	182152	179134	176272	173394	170320	167156	163990	160499	156011	150872	143894	135092	121593	103176	80111.6	55769.9
11	A11	Cch1	SYBR	266480	266673	267463	266992	267289	266300	265754	265328	264238	262320	260121	257566	253870	251229	248058	244710	240907	238450	235064	231642	228419	225349	221648	218785	215256	212313	209386	206271	203235	199804	196930	194051	190844	187966	184782	181476	178244	175130	170574	165568	159300	151458	140107	124277	103391	79965.6
12	A12	Cch1	SYBR	258078	258282	257504	257007	255776	254586	252909	251067	249132	246549	243980	241525	238777	235725	232843	230063	226836	224019	221003	217509	214886	211650	208890	205578	202533	199939	196739	193718	190969	187879	184986	182215	179319	176379	173171	170286	167249	163977	160117	155787	149939	142646	132664	118311	99330.5	77882.1
13	B1	Mpr1 #1	SYBR	190396	192331	193681	194707	194151	193716	192308	190687	189128	187126	184508	181133	179166	176076	173229	171204	167622	165557	163145	159818	157269	154352	152619	150932	147605	145195	142724	140061	137919	134933	133176	129966	127895	125800	123430	121177	118722	116780	114714	113110	110891	108825	106595	104296	102106	100110
14	B2	Mpr1 #1	SYBR	199031	200374	201259	201562	201286	200632	199509	196906	194081	191835	188712	185987	183305	180645	177632	175094	172109	169565	166422	163981	161402	158822	155830	153381	150804	148024	145780	142940	140539	137997	135377	133095	130598	128025	125683	123284	121007	118403	116233	113710	111877	109399	107308	104941	102720	100333
15	B3	Mpr1 #1	SYBR	199074	200763	201941	201942	202436	202472	201110	200400	197571	194708	191955	189220	186427	183324	180287	177903	174900	172074	169034	166519	163796	161267	158328	155699	153074	150204	147795	145363	142557	139816	137339	134951	132504	129760	127639	125522	122920	120505	117863	115435	113303	111119	108762	106285	104066	101612
16	B4	Mpr1 #1	SYBR	203562	204510	206069	206037	206147	204795	203992	201351	197399	196064	192685	189832	187275	184611	181698	178597	175484	172361	169800	166546	164235	161350	158937	156239	153600	150724	147821	145546	142938	140129	137420	134876	132665	130030	127684	125505	123280	120628	118159	115651	113377	110807	108619	106455	103815	101800
17	B5	Mpr1 #2	SYBR	217815	219707	220140	220391	219749	219187	216472	213964	211350	208753	206021	203464	200206	197066	194002	191294	188042	185492	182213	179499	176754	173658	170895	168411	165415	162766	159874	157044	154455	151719	148736	146128	143541	140788	138310	135816	133278	130761	128348	125603	123211	120882	118471	115795	112957	110143
18	B6	Mpr1 #2	SYBR	208592	209407	210355	210836	210616	210108	208994	207531	205522	203093	199963	197226	194163	191146	188317	185147	181997	179113	176211	173282	170656	167731	165004	162325	159298	156596	153647	151077	148540	145766	143374	140645	138023	135645	133099	130636	128069	125574	123317	120893	118476	115944	113595	111162	108642	106003
19	B7	Mpr1 #2	SYBR	218676	220104	220592	220929	220961	220396	219013	217686	215784	212596	209929	207232	203785	201112	197990	194438	191552	188693	185672	182589	179763	176606	173852	170687	168007	165122	162149	159133	156328	153861	150868	148152	145408	142880	140227	137438	135058	132565	129971	127260	124719	122142	119748	117168	114199	111681
20	B8	Mpr1 #2	SYBR	206384	207026	207467	208480	208087	207682	207376	205203	203331	200429	197328	194508	191418	188722	185566	182414	179340	176900	173865	171114	168201	165509	162544	159849	157051	154381	151560	148878	146300	143560	140898	138279	135774	133381	130576	128109	125808	123269	120695	118201	115875	113599	111186	108828	106157	103620
21	B9	Cch1	SYBR	254033	254185	254767	254804	254980	254520	252328	250656	248106	246776	243404	240248	237798	234797	231491	227259	224791	220985	218509	214547	211529	208736	205824	202678	199978	196659	192906	190490	187179	183614	181227	178500	174960	171666	168969	165976	162907	159694	154497	149533	142819	133516	119995	101897	78845.4	54537.8
22	B10	Cch1	SYBR	235869	236456	236719	237229	236959	236502	235691	234384	231897	229650	227010	224083	221460	218467	215303	212140	209443	206518	203141	200156	197103	194193	191756	188481	185396	182256	179603	176529	173540	170951	168119	165138	162461	159775	156809	153503	150647	147230	143617	138400	132513	124061	111679	94368.2	72941.9	50767.5
23	B11	Cch1	SYBR	273573	272585	274683	274249	274065	275096	274484	273240	270815	268369	266427	262675	259592	256514	253640	249785	246331	243910	239813	237070	232962	230924	227026	223821	220394	217309	214393	211243	207689	204469	201089	198643	195421	192555	188736	185530	182665	179646	174959	169580	163476	155334	143382	126725	105488	81022.2
24	B12	Cch1	SYBR	260354	261456	262456	262099	262123	262082	261895	261036	260002	258208	255239	252479	249348	245861	243125	239704	236170	233224	230064	226484	223930	220195	217732	213988	210986	208056	204811	202176	198939	196213	192811	190090	186905	184266	180855	177754	174539	171279	167425	162757	156553	148751	138054	122313	101995	79176.6
25	C1	Mpr1 #1	SYBR	184946	186580	187847	188485	189182	188784	187771	186435	184886	181855	179543	176529	174204	171826	169271	166853	164670	161386	158424	156417	153554	151284	148176	145836	143429	140687	138208	136056	133510	131136	128226	126787	124026	121871	119293	117205	115428	112867	110481	108623	106747	104470	102034	99882.9	97380.7	95130.3
26	C2	Mpr1 #1	SYBR	191656	193634	194830	195901	195836	195778	194796	193681	191250	188577	185871	183278	180702	177995	175212	172355	169738	166995	164268	161566	158823	156423	153625	151220	148484	146225	143278	140888	138152	135783	133406	130871	128515	126123	123700	121439	119060	116688	114389	112268	109942	107720	105538	103229	100733	98304.1
27	C3	Mpr1 #1	SYBR	173852	175836	176522	177468	176987	177432	175641	173719	172040	169917	167707	164404	162325	159806	156763	154884	152362	150250	146855	144910	141829	139798	137548	134618	132744	130360	128217	125339	123325	121107	118593	116585	114404	112421	110466	107719	105875	103299	101373	99412	97114.9	95508.1	93188	91321.3	88887.2	86876.1
28	C4	Mpr1 #1	SYBR	198134	200602	201555	202476	202106	202265	200490	199387	197967	194148	191416	188685	185474	182881	179602	176755	173989	171449	168285	165691	162880	160065	157192	154423	151620	149176	146675	143928	141025	138550	136312	133779	131078	128692	126288	123708	121128	118745	116573	114428	111999	109941	107620	105167	102790	100132
29	C5	Mpr1 #2	SYBR	204485	205862	207186	207271	207225	205514	205763	203434	200333	198570	194274	191401	189120	187088	182791	179864	177215	173973	171061	168310	165384	162322	159706	156092	153325	151089	147915	145907	142643	140135	137720	135106	132634	130303	127797	125818	122772	120548	117859	116500	113498	110319	108117	105608	103450	100493
30	C6	Mpr1 #2	SYBR	202040	203236	203780	204284	204246	203779	202542	200684	198287	195541	192645	189955	186849	184006	181405	178249	175605	172507	169948	167106	164307	161485	158801	156059	153235	150655	147841	145379	142624	139968	137557	134918	132307	129955	127320	124988	122448	120025	117615	115377	112959	110496	108207	105753	103121	100462
31	C7	Mpr1 #2	SYBR	198832	200649	201436	201997	201678	200638	200476	198540	196867	193213	190657	188366	185277	182224	179595	176022	172947	170495	167291	164210	162233	159349	155738	153744	150881	148030	145806	143381	139952	137776	134726	132737	129927	127680	125156	122592	120250	117399	115428	112963	110630	108054	105889	103198	100600	97929.3
32	C8	Mpr1 #2	SYBR	208970	210059	210965	211675	211203	210657	209961	208480	206119	203126	200303	197363	194223	191242	188170	184888	182038	179294	175850	173002	169822	166812	164262	161451	158624	155899	152993	150026	147260	144378	141846	138924	136497	133983	131284	128795	126381	123865	121058	118670	116141	114006	111249	108719	105980	103226
33	C9	Cch1	SYBR	245594	245688	247111	246821	247034	246861	245567	243833	241957	239388	236991	233862	230936	227963	224374	220628	218228	215424	211542	207964	205311	202704	199240	195578	192865	190177	186370	183058	179788	177452	174773	171636	168735	165890	162460	159472	156497	152746	148873	143286	137037	127988	115517	97357.2	74381.3	51368.4
34	C10	Cch1	SYBR	237861	239485	239445	239987	239677	240054	238479	236922	234248	231713	228900	226101	223455	220277	217321	214131	211071	208571	204975	202170	199089	195803	193082	189789	186701	183726	180837	177949	175319	172109	169298	166542	163583	160695	157665	154594	151247	148246	144118	139176	133109	124429	112048	94552.5	73003.3	50526.8
35	C11	Cch1	SYBR	261755	263573	264124	263991	265391	262781	261356	261436	259902	256382	253125	250037	245985	243112	239947	236899	233376	230286	227636	223880	220734	216979	213834	212212	207515	204710	202233	198236	195398	191682	190038	186206	182910	180262	177595	174256	170461	167194	162950	158161	151340	143584	131387	115425	93776.3	70478
36	C12	Cch1	SYBR	270479	270770	270938	270825	270502	270495	270051	269338	268237	265717	263171	260158	257166	253484	250329	246711	243917	240175	237446	233484	230842	227432	224241	220843	217460	214262	211267	208084	205086	201852	198319	195983	192588	189551	185942	183057	179555	176051	171721	167073	160394	151579	139679	122502	100516	76293.3
49	E1	Mpr1 #1	SYBR	253474	252944	253081	252613	251645	250903	249538	248213	246192	243808	241656	238766	235401	232966	229354	226213	223565	220041	217065	214062	210893	207813	204524	201855	198799	195416	192898	190240	186898	183995	180365	178158	175518	172607	169466	166930	164029	161135	158409	155253	152883	150251	147126	144493	141898	139079
50	E2	Mpr1 #1	SYBR	253059	252359	252418	250879	249310	246749	244767	242238	238790	236047	232580	229312	226452	223218	219924	216589	213169	210427	206842	203825	201011	197447	194812	191528	188517	185748	182183	179351	176078	173081	170175	167301	164254	161639	158862	155964	153071	150357	147555	144887	142057	139441	136639	133975	131368	128149
51	E3	Mpr1 #1	SYBR	255306	256139	256637	256161	256146	255378	254127	251715	249891	246280	243432	240362	235936	233723	229718	226500	223210	219751	216398	212877	209421	206216	203395	200196	196588	193805	190007	186910	184036	181051	177800	174856	171903	168943	165946	162736	160126	156701	154208	151364	148470	145836	142801	139976	136825	133926
52	E4	Mpr1 #1	SYBR	236402	237510	239391	238024	237872	236746	235502	233253	231215	227664	225076	221767	218970	215299	213078	209455	206462	202886	199646	197130	193025	190643	187387	184504	181545	179112	175526	173273	170072	166482	164098	161184	158514	155698	152567	149909	147697	144358	142100	138928	136999	134182	131362	128595	125677	123408
53	E5	Mpr1 #1	SYBR	219602	219449	220889	220764	220675	220002	218918	217032	214824	212048	208968	205953	202864	200272	197253	193496	190673	188025	184513	182486	179328	175409	172909	170017	167252	164744	161453	158535	156151	153438	150366	148193	144606	142856	139622	136939	134505	132018	129682	126790	124078	122203	119726	116743	114092	111364
54	E6	Mpr1 #1	SYBR	205045	206532	207004	206995	207299	206206	204315	203335	200756	197700	195378	192799	189278	186801	183780	181340	178256	175869	172027	169604	167216	163789	160849	158388	155474	152877	150093	147735	144202	142418	139621	136716	134600	132236	129638	127350	124450	122281	119773	117134	114904	112711	110435	108079	105208	102649
55	E7	Mpr1 #1	SYBR	164098	165986	167027	167786	168258	167316	167228	165516	162920	160460	158593	156349	153345	150827	148370	145534	143328	139938	138207	135373	133161	131050	128541	125650	123463	121033	119267	117013	114792	112352	110240	107824	106144	103823	101615	99774.8	97493	95640.4	93238.6	91635.6	89727.2	87625.5	85687.4	83531.3	81603.3	79395.7
61	F1	Mpr1 #2	SYBR	277533	276947	277293	276260	275114	274386	273067	270874	269021	266818	264464	261716	258094	255317	251905	248166	244583	240742	237492	234516	231205	227690	224191	221338	218081	214690	211504	208457	204776	201576	198696	195137	192075	188923	185970	182789	179644	176237	173412	170586	167923	164815	161460	158577	155880	152714
62	F2	Mpr1 #2	SYBR	276768	276362	277445	276577	275923	274491	273658	271055	267815	265079	261265	257801	254550	251326	247494	243773	240078	237138	233031	229707	226650	222752	219980	216382	212954	209817	206336	202927	199782	196235	193171	190028	186629	183526	180707	177419	174388	171193	168013	165118	162124	158976	156129	153183	150148	146908
63	F3	Mpr1 #2	SYBR	265327	266284	266706	266798	266815	266208	264632	263194	259562	256113	252656	249919	246383	242736	239379	235709	231902	228446	225571	221312	218325	214923	211353	208333	205192	201476	198153	195190	191763	188710	185023	182286	179087	175816	172464	170054	166705	163601	160487	157263	154552	151588	148616	145599	142511	139681
64	F4	Mpr1 #2	SYBR	253950	254104	254111	253153	253047	251423	250924	248327	244194	242850	239470	235353	232844	229185	226147	222589	219759	216108	213162	209501	206237	202986	199598	196412	193729	189668	187157	184171	180997	177730	174014	171330	168410	165782	162395	159662	157180	154018	151534	148245	145662	142363	140042	137002	133583	131910
65	F5	Mpr1 #2	SYBR	235056	236040	236061	236091	235979	235478	234238	233181	230088	227578	224136	221301	217955	214836	211922	208490	205371	202466	199014	196342	193310	189963	186806	183682	180346	177535	174579	171583	169045	165988	163083	160280	157457	154695	151866	149085	146248	143405	140950	138403	135855	133090	130551	127664	125024	122072
66	F6	Mpr1 #2	SYBR	216790	217246	217213	217587	217585	216931	215261	213050	210371	207575	204632	202121	199985	195803	193211	189971	186949	183469	180713	177466	174651	171615	169343	166838	163602	160519	157483	154708	152311	148621	146649	143792	141345	138528	135625	133388	130862	127901	125962	123448	121004	118140	115763	113323	110749	108595
67	F7	Mpr1 #2	SYBR	171412	172910	173917	174713	174817	174385	173248	171574	169891	167459	165102	162480	159735	157070	154455	151855	149553	146735	144257	141657	138868	136757	134082	131649	129236	126887	124616	122258	119751	117447	115074	112844	110579	108425	106077	103983	101973	99724.7	97759.7	95618.9	93485.4	91510.5	89493.1	87299.5	85030	82616.9
73	G1	Cch1	SYBR	287868	289161	290450	290522	290393	290658	289749	288748	287990	286806	283755	280705	277590	273523	270217	267292	263675	260817	256959	253392	249876	246638	243705	240767	236878	233457	230107	226190	222758	219663	216377	212807	209757	206648	203444	200106	196790	193297	189168	184701	179068	172174	161746	146526	124767	98915.6
74	G2	Cch1	SYBR	302558	302569	301982	301497	300513	299427	296914	294044	290791	287737	284557	281414	277605	274316	270457	267370	263572	259794	256314	252792	248727	245767	242052	238363	235063	231366	228116	224723	221063	217454	214418	211173	207721	204332	200906	197543	194067	189949	185898	180745	174947	167221	156176	139940	117367	90932.7
75	G3	Cch1	SYBR	271283	272058	272882	273177	273247	273334	273590	271717	270100	267590	264345	261102	258003	255063	251427	248519	245466	242016	238043	235304	231590	228019	225215	221466	218347	215250	211866	208975	205030	201797	198943	195607	192849	189367	186366	183112	179709	176352	171994	167159	160780	153007	142253	125830	103872	78380.7
76	G4	Cch1	SYBR	271272	272308	272978	273979	273822	274436	273840	273286	271912	268347	265306	262304	258474	255703	251443	248455	244713	241893	237724	234525	231707	228240	224819	221288	217868	214472	211377	207869	204591	201579	198377	195719	192077	188841	185643	182198	178593	174898	170904	166288	159218	151717	140966	124851	103000	77295.1
77	G5	Cch1	SYBR	245955	247076	248345	249150	249376	249327	248821	247291	245495	242580	239730	236687	233779	230591	227332	224448	220781	217714	214485	211178	207957	204775	201580	198411	195338	192156	188988	186011	182668	179619	176616	173403	170615	167801	164683	161566	158406	154740	150810	145863	139794	131842	121060	104920	83548.1	59406.2
78	G6	Cch1	SYBR	232126	234091	235672	236446	236814	236829	236002	234371	232312	229720	226607	224004	220437	217785	214785	211367	208128	205466	202107	198971	195838	192808	189675	186299	183581	180640	177495	174605	171601	168718	165789	162953	159965	157253	154133	151180	147998	144723	140689	136002	130097	122560	112057	96871.7	76379.9	53033
79	G7	Cch1	SYBR	6388.97	6226.38	6032.37	5910.19	5749.37	5576.16	5358.66	5133.13	4901.24	4667.79	4439.33	4252.51	4071.02	3887.46	3720.33	3558.3	3383.26	3207.79	3063.55	2903.88	2791.59	2630.62	2535.35	2416.68	2309.02	2218.46	2117.25	1999.47	1883.49	1805.84	1721.86	1626.51	1542.64	1459.57	1366.59	1307.16	1237.44	1179.16	1082.36	1015.34	967.627	890.47	831.396	791.57	717.478	677.155
[truncated: 71 more columns]
