# Supplementary material for: The structure-function analysis of the Mpr1 metalloprotease determinants of activity during migration of fungal cells across the blood-brain barrier
Source: PLoS One. 2018 Aug 30;13(8):e0203020. doi: 10.1371/journal.pone.0203020 (PMC6117016; doi:10.1371/journal.pone.0203020)
Supplement: S3 Data — (XLSX) [file pone.0203020.s003.xlsx]

## Sheet: 130815 Mpr1 Protease Activity A
##BLOCKS= 2
Note:
~End																All concentrations are in mcg/mL
Plate:	Plate#1	1.3	PlateFormat	Kinetic	Fluor Polarization	Reduced	FALSE	19	5400	300						Unsubtracted Data									Background Subtracted (Delta polarization)									Standard Error
Time(hh:mm:ss)	Temperature(¡C)	1	2	3	4	5	6	7	8	9	10	11	12		Time	Trypsin Concentration	Polarization	Mpr1 Conc	Polar	Mpr1 -Zinc Conc	Polar	Control Average	NP EDC		Trypsin Concentration	Polarization	Mpr1 Conc	Polar	Mpr1 -Zinc Conc	Polar	M7	C'		Trypsin	Mpr1	Mpr1 Zinc	M7	C'		Mpr1 25mg/L				Mpr1 Polar	(100 mg/L		Time
00:00:00	30	150.941	140.597	165.445	165.648	167.885	166.359	162.44	163.459	164.48	184.742	180.962	169.739		0	0.5	152.328	100	166.631	100	163.46	165.041	178.481		0.5	-12.7134	100	1.58987	100	-1.58142	13.44	7.82162		7.20646	0.659888	0.589068	4.50514	3.06333		-2.1046		-12.7134		1.58987		-1.58142	0
		167.364	150.118	161.445	164.384	163.111	165.088	167.094	159.261	160.446	178.231	172.736	167.621		0	0.25	159.642	50	164.194	50	162.267	165.041	172.863		0.25	-5.39857	50	-0.846656	50	-2.77406				5.05936	0.578413	2.43758				-3.45529		-33.4373		-5.99766		1.81503	5
		164.746	159.169	160.302	162.416	159.408	166.985	165.622	156.954	159.189	157.894	162.749	159.429		0	0.125	161.405	25	162.936	25	160.588	165.041			0.125	-3.63552	25	-2.1046	25	-4.45275				1.70182	2.20284	2.59837				-5.7324		-36.3445		-5.01102		3.3154	10
		173.998	159.625	167.238	169.591	171.425	155.496	161.406	173.945	171.281	159.126	162.264	163.708		0	0.0625	166.954	12.5	165.504	12.5	168.877	165.041			0.0625	1.9126	12.5	0.463018	12.5	3.83638				4.15144	5.03175	3.81398				-5.64144		-41.6665		-6.08785		1.99677	15
		173.34	154.17	174.54	163.183	174.299	155.259	162.824	159.668	176.507	171.684	161.422	156.514		0	0.03125	167.35	6.25	164.247	6.25	166.333	165.041			0.03125	2.30884	6.25	-0.794151	6.25	1.29211				6.59893	5.52206	5.16793				-8.16869		-46.5643		-12.0846		2.80163	20
		172.528	150.336	169.166	159.442	156.947	156.727	164.445	154.409	161.405	155.345	162.78	157.463		0	0.015625	164.01	3.125	157.705	3.125	160.086	165.041			0.015625	-1.03116	3.125	-7.3357	3.125	-4.95474				6.90537	0.870831	2.97126				-15.5553		-47.6293		-17.5606		1.33982	25
		165.92	152.409	164.533	152.487	158.454	155.126	162.701	158.513	152.526	159.666	159.718	159.352		0	0.0078125	160.954	1.5625	155.356	1.5625	157.913	165.041			0.0078125	-4.08669	1.5625	-9.68511	1.5625	-7.1276				4.29121	1.72634	2.95275				-13.9469		-50.103		-24.3566		3.49933	30
		165.692	148.724	164.146	148.737	164.77	157.372	158.882	159.895	157.681	162.358	148.98	156.38		0	0.00390625	159.521	0.78125	156.96	0.78125	158.819	165.041			0.00390625	-5.5202	0.78125	-8.08138	0.78125	-6.22175				5.41662	4.63299	0.639779				-20.3493		-51.8692		-23.8022		0.570766	35
															#N/A										#N/A		#N/A		#N/A	#N/A										-25.1221		-51.0226		-23.2953		0.420979	40
05:00:00	30	131.466	123.075	131.338	153.667	157.628	156.902	166.498	160.031	165.106	182.072	173.408	162.498		5	0.5	128.626	100	156.066	100	163.879	162.063	172.659		0.5	-33.4373	100	-5.99766	100	1.81503	10.5959	5.18365		2.77566	1.21746	1.96521	5.66285	4.86418		-23.0964		-50.9359		-27.3611		-0.318092	45
		146.523	137.992	138.332	161.82	151.344	157.463	151.617	156.572	159.473	159.963	176.474	165.304		5	0.25	140.949	50	156.876	50	155.887	162.063	167.247		0.25	-21.1145	50	-5.1879	50	-6.1763				2.78885	3.03842	2.29348				-26.2734		-51.9928		-26.2296		3.54305	50
		150.685	150.413	150.269	160.558	157.704	157.562	154.916	153.181	150.302	158.956	166.267	154.428		5	0.125	150.455	25	158.608	25	152.8	162.063			0.125	-11.608	25	-3.45529	25	-9.26384				0.122194	0.975984	1.3457				-26.4134		-51.7945		-28.388		5.03905	55
		153.616	163.449	160.24	159.369	164.89	149.299	151.733	158.234	158.937	161.629	161.976	163.32		5	0.0625	159.102	12.5	157.853	12.5	156.301	162.063			0.0625	-2.96177	12.5	-4.21072	12.5	-5.76219				2.895	4.56417	2.29297				-31.0089		-54.5774		-30.0072		-0.60761	60
		157.846	158.151	157.872	163.819	166.547	151.22	149.953	157.837	154.465	161.98	156.194	155.063		5	0.03125	157.956	6.25	160.529	6.25	154.085	162.063			0.03125	-4.10731	6.25	-1.53488	6.25	-7.97834				0.0977427	4.72049	2.28381				-26.5793		-55.4856		-29.5873		4.06933	65
		156.922	152.448	157.693	151.889	158.366	155.683	154.602	156.715	152.3	149.935	158.267	156.554		5	0.015625	155.688	3.125	155.313	3.125	154.539	162.063			0.015625	-6.37586	3.125	-6.75093	3.125	-7.52479				1.63516	1.8791	1.27496				-31.3463		-57.9668		-34.4105		2.46488	70
		149.936	153.583	145.82	153.03	147.419	149.994	156.999	146.064	147.509	153.529	156.683	158.82		5	0.0078125	149.78	1.5625	150.148	1.5625	150.191	162.063			0.0078125	-12.2837	1.5625	-11.9159	1.5625	-11.873				2.24239	1.62146	3.42962				-33.1518		-58.0735		-31.4546		5.4989	75
		152.027	149.723	147.323	144.358	157.549	154.811	157.323	145.872	151.714	151.152	164.528	154.842		5	0.00390625	149.691	0.78125	152.239	0.78125	151.637	162.063			0.00390625	-12.3725	0.78125	-9.82426	0.78125	-10.427				1.35799	4.01913	3.30576				-30.1597		-58.5223		-31.3262		-0.525813	80
															#N/A										#N/A		#N/A		#N/A											-28.1083		-57.9684		-31.3278		0.128436	85
10:00:00	30	117.215	117.682	126.735	152.599	151.461	151.572	160.713	156.775	163.124	167.086	164.94	157.001		10	0.5	120.544	100	151.877	100	160.204	156.888	163.009		0.5	-36.3445	100	-5.01102	100	3.3154	6.12048	8.10297		3.09855	0.362278	1.8502	3.06737	3.3863		-33.5248		-59.9765		-33.0747		-0.447023	90
		118.52	130.674	129.861	151.697	155.21	147.214	165.194	150.494	149.736	161.705	161.506	171.763		10	0.25	126.352	50	151.374	50	155.141	156.888	164.991		0.25	-30.5368	50	-5.51498	50	-1.74721				3.92293	2.31362	5.031
		135.822	141.35	143.806	151.94	148.276	153.252	157.663	150.587	152.327	156.734	158.05	151.611		10	0.125	140.326	25	151.156	25	153.526	156.888			0.125	-16.5623	25	-5.7324	25	-3.36299				2.36104	1.48916	2.12871													Error Bars - using Standard Error
		147.394	147.969	149.841	154.429	161.02	145.297	149.578	154.628	156.276	165.457	156.219	153.072		10	0.0625	148.401	12.5	153.582	12.5	153.494	156.888			0.0625	-8.48701	12.5	-3.30641	12.5	-3.39448				0.738705	4.55847	2.01498						Data Inversion							Trypsin
		154.734	150.725	150.24	155.801	151.055	155.759	154.005	155.294	164.587	154.159	162.206	152.552		10	0.03125	151.9	6.25	154.205	6.25	157.962	156.888			0.03125	-4.9887	6.25	-2.68378	6.25	1.07322				1.42391	1.57504	3.33335				2.1046		12.7134	0	-1.58987	0	1.58142	0		7.20646
		150.117	144.369	151.204	145.431	151.941	145.097	144.255	152.824	150.123	152.628	151.078	151.12		10	0.015625	148.563	3.125	147.49	3.125	149.067	156.888			0.015625	-8.32534	3.125	-9.39869	3.125	-7.82126				2.12056	2.22772	2.5292				3.45529		33.4373	0	5.99766	0	-1.81503	5		2.77566
		151.522	146.699	151.618	155.651	143.834	148.591	152.758	149.695	145.034	157.638	144.126	148.91		10	0.0078125	149.946	1.5625	149.359	1.5625	149.162	156.888			0.0078125	-6.94246	1.5625	-7.5299	1.5625	-7.72636				1.62397	3.43286	2.2456				5.7324		36.3445	0	5.01102	0	-3.3154	10		3.09855
		147.082	144.327	146.754	148.238	150.021	147.74	152.284	151.599	144.069	146.937	149.747	146.159		10	0.00390625	146.054	0.78125	148.666	0.78125	149.317	156.888			0.00390625	-10.8342	0.78125	-8.22216	0.78125	-7.57122				0.868637	0.692457	2.63149				5.64144		41.6665	0	6.08785	0	-1.99677	15		2.20254
															#N/A										#N/A		#N/A		#N/A											8.16869		46.5643	0	12.0846	0	-2.80163	20		2.12445
15:00:00	29.9	107.553	112.212	115.115	142.637	152.749	146.231	153.705	161.047	151.118	171.972	165.789	159.277		15	0.5	111.627	100	147.205	100	155.29	153.293	165.679		0.5	-41.6665	100	-6.08785	100	1.99677	12.3862	5.66		2.20254	2.95939	2.97378	3.66521	2.93299		15.5553		47.6293	0	17.5606	0	-1.33982	25		1.233
		122.626	120.817	122.944	146.34	145.3	144.587	154.136	146.756	154.187	155.319	156.783	164.758		15	0.25	122.129	50	145.409	50	151.693	153.293	158.953		0.25	-31.1643	50	-7.88449	50	-1.59989				0.662546	0.509151	2.46854				13.9469		50.103	0	24.3566	0	-3.49933	30		1.49748
		136.306	132.661	130.982	148.804	148.025	146.126	153.781	150.766	150.098	148.244	145.755	143.355		15	0.125	133.317	25	147.652	25	151.548	153.293			0.125	-19.9767	25	-5.64144	25	-1.74489				1.5716	0.79516	1.13301				20.3493		51.8692	0	23.8022	0	-0.570766	35		2.15836
		137.249	143.179	139.602	153.697	147.149	145.159	157.12	153.544	158.768	165.724	149.215	152.047		15	0.0625	140.01	12.5	148.668	12.5	156.477	153.293			0.0625	-13.2833	12.5	-4.62515	12.5	3.18382				1.72404	2.57915	1.54192				25.1221		51.0226	0	23.2953	0	-0.420979	40		2.6314
		151.189	152.478	148.654	156.972	155.525	140.134	142.503	152.29	158.861	156.995	159.891	148.898		15	0.03125	150.773	6.25	150.877	6.25	151.218	153.293			0.03125	-2.51986	6.25	-2.41635	6.25	-2.07521				1.12331	5.3877	4.75257				23.0964		50.9359	0	27.3611	0	0.318092	45		0.46969
		143.111	144.893	150.614	146.72	158.181	149.922	146.934	151.724	149.535	142.942	145.899	152.385		15	0.015625	146.206	3.125	151.608	3.125	149.398	153.293			0.015625	-7.08725	3.125	-1.68539	3.125	-3.89538				2.26339	3.41417	1.38445				26.2734		51.9928	0	26.2296	0	-3.54305	50		1.66483
		140.411	148.473	140.863	145.431	141.519	150.443	145.842	139.434	143.615	156.91	137.545	151.52		15	0.0078125	143.249	1.5625	145.798	1.5625	142.964	153.293			0.0078125	-10.0446	1.5625	-7.49556	1.5625	-10.3296				2.61522	2.58279	1.87831				26.4134		51.7945	0	28.388	0	-5.03905	55		2.06793
		144.508	144.216	143.039	140.416	152.004	148.353	146.125	154.224	139.458	148.882	144.828	135.986		15	0.00390625	143.921	0.78125	146.924	0.78125	146.602	153.293			0.00390625	-9.37229	0.78125	-6.36912	0.78125	-6.69125				0.449069	3.42045	4.26925				31.0089		54.5774	0	30.0072	0	0.60761	60		2.00835
															#N/A										#N/A		#N/A		#N/A											26.5793		55.4856	0	29.5873	0	-4.06933	65		1.55292
20:00:00	30	104.593	101.55	108.874	140.81	145.537	132.109	156.309	148.897	157.909	166.581	157.939	158.786		20	0.5	105.006	100	139.485	100	154.371	151.57	161.102		0.5	-46.5643	100	-12.0846	100	2.80163	9.53193	0.358502		2.12445	3.93247	2.7759	2.75029	0.0391051		31.3463		57.9668	0	34.4105	0	-2.46488	70		1.71057
		121.532	120.003	121.141	139.083	137.501	144.301	152.608	155.188	150.656	152	151.92	151.865		20	0.25	120.892	50	140.295	50	152.817	151.57	151.928		0.25	-30.6781	50	-11.275	50	1.24758				0.458506	2.05429	1.31239				33.1518		58.0735	0	31.4546	0	-5.4989	75		1.24541
		123.541	126.278	131.152	139.53	144.772	145.902	149.499	145.871	147.569	148.332	154.625	149.388		20	0.125	126.991	25	143.401	25	147.646	151.57			0.125	-24.5792	25	-8.16869	25	-3.92365				2.22585	1.96309	1.04792				30.1597		58.5223	0	31.3262	0	0.525813	80		2.7034
		141.386	144.034	142.718	154.924	147.681	143.957	147.917	161.108	155.979	147.295	151.405	146.368		20	0.0625	142.713	12.5	148.854	12.5	155.001	151.57			0.0625	-8.85712	12.5	-2.71591	12.5	3.43137				0.764542	3.21999	3.83907				28.1083		57.9684	0	31.3278	0	-0.128436	85		1.23793
		150.121	145.217	145.492	155.462	153.223	150.413	148.689	144.058	151.689	156.891	155.581	151.847		20	0.03125	146.943	6.25	153.033	6.25	148.145	151.57			0.03125	-4.62651	6.25	1.46306	6.25	-3.42463				1.59086	1.4606	2.21964				33.5248		59.9765	0	33.0747	0	0.447023	90		0.898885
		147.903	147.034	149.395	151.258	142.037	145.813	152.848	148.956	144.937	149.466	151.07	144.9		20	0.015625	148.111	3.125	146.37	3.125	148.914	151.57			0.015625	-3.45915	3.125	-5.20023	3.125	-2.65614				0.689549	2.67643	2.28384
		152.625	141.514	145.401	145.397	142.003	143.503	150.644	151.498	143.675	139.286	138.983	148.296		20	0.0078125	146.513	1.5625	143.634	1.5625	148.606	151.57			0.0078125	-5.05637	1.5625	-7.93555	1.5625	-2.96401				3.25521	0.981725	2.47756
		140.748	141.512	145.692	149.963	141.562	147.137	148.494	154.988	148.33	150.32	153.425	146.195		20	0.00390625	142.65	0.78125	146.221	0.78125	150.604	151.57			0.00390625	-8.91935	0.78125	-5.34887	0.78125	-0.965953				1.53648	2.46807	2.19249
															#N/A										#N/A		#N/A		#N/A													Nanoparticles			Data Inversion			Graph Data
1 day, 1:00:00	30	100.704	104.452	104.353	126.286	137.541	135.887	155.175	151.084	150.158	162.021	159.821	152.736		25	0.5	103.17	100	133.238	100	152.139	150.799	158.193		0.5	-47.6293	100	-17.5606	100	1.33982	7.39365	6.2002		1.233	3.50869	1.54148	2.80122	2.27491				M7	C'	Mpr1 12.5	M7	C'	Mpr1 12.5	M7	C'
		113.685	116.785	112.012	137.907	131.528	134.156	149.324	153.634	148.609	155.255	154.232	161.511		25	0.25	114.161	50	134.53	50	150.522	150.799	156.999		0.25	-36.6382	50	-16.2687	50	-0.276798				1.39813	1.85079	1.56948						13.44	7.82162	0.463018	-13.44	-7.82162	-0.463018	0	0
		119.829	123.38	128.223	129.81	139.311	136.611	153.283	151.647	144.273	156.89	152.273	152.079		25	0.125	123.811	25	135.244	25	149.734	150.799			0.125	-26.9882	25	-15.5553	25	-1.06483				2.4325	2.82657	2.77125						10.5959	5.18365	-4.21072	-10.5959	-5.18365	4.21072	0	0
		139.796	135.36	140.049	144.006	142.873	138.126	144.529	149.581	152.137	148.541	153.512	149.287		25	0.0625	138.402	12.5	141.668	12.5	148.749	150.799			0.0625	-12.3973	12.5	-9.1307	12.5	-2.04982				1.52273	1.80106	2.23518						6.12048	8.10297	-3.30641	-6.12048	-8.10297	3.30641	0	0
		139.036	135.076	152.966	151.445	146.126	144.042	146.452	150.229	154.79	153.456	148.151	149.652		25	0.03125	142.359	6.25	147.204	6.25	150.49	150.799			0.03125	-8.43973	6.25	-3.59483	6.25	-0.308896				5.42517	2.204	2.41049						12.3862	5.66	-4.62515	-12.3862	-5.66	4.62515	0	0
		149.555	141.285	152.569	146.008	138.472	138.424	152.581	141.186	147.644	140.707	147.196	145.814		25	0.015625	147.803	3.125	140.968	3.125	147.137	150.799			0.015625	-2.99599	3.125	-9.83117	3.125	-3.66202				3.37341	2.52002	3.29899						9.53193	0.358502	-2.71591	-9.53193	-0.358502	2.71591	0	0
		144.223	140.932	140.005	138.804	147.775	150.63	145.654	146.476	138.005	149.32	144.964	147.575		25	0.0078125	141.72	1.5625	145.736	1.5625	143.378	150.799			0.0078125	-9.07908	1.5625	-5.06299	1.5625	-7.42076				1.28001	3.56289	2.69688						7.39365	6.2002	-9.1307	-7.39365	-6.2002	9.1307	0	0
		142.062	142.166	140.63	141.431	146.099	146.311	141.875	152.294	147.496	142.806	143.64	141.207		25	0.00390625	141.619	0.78125	144.614	0.78125	147.221	150.799			0.00390625	-9.17976	0.78125	-6.1853	0.78125	-3.57755				0.495373	1.59235	3.01088						7.43916	-0.0661085	-10.2045	-7.43916	0.0661085	10.2045	0	0.0661085
															#N/A										#N/A		#N/A		#N/A													7.90199	-2.33589	-11.7729	-7.90199	2.33589	11.7729	0	2.33589
1 day, 6:00:00	30	101.902	98.4507	103.53	123.585	127.494	130.043	151.636	160.43	152.624	162.397	157.564	156.548		30	0.5	101.294	100	127.041	100	154.897	151.397	158.837		0.5	-50.103	100	-24.3566	100	3.49933	7.43916	-0.0661085		1.49748	1.8778	2.78127	1.80441	3.02486				7.77738	-4.19991	-12.1345	-7.77738	4.19991	12.1345	0	4.19991
		110.843	102.452	110.312	128.989	130.717	128.947	157.624	153.765	149.672	146.492	150.606	156.895		30	0.25	107.869	50	129.551	50	153.687	151.397	151.331		0.25	-43.5283	50	-21.8463	50	2.28986				2.71292	0.583024	2.29576						12.5287	-4.63641	-17.5446	-12.5287	4.63641	17.5446	0	4.63641
		120.078	112.237	118.144	132.124	137.18	143.047	152.227	141.916	145.443	147.398	149.113	143.851		30	0.125	116.82	25	137.451	25	146.529	151.397			0.125	-34.5778	25	-13.9469	25	-4.86882				2.3583	3.15606	3.02561						9.1825	-5.45878	-13.9627	-9.1825	5.45878	13.9627	0	5.45878
		135.39	128.451	136.447	145.611	142.912	135.055	153.743	152.437	147.207	155.341	145.001	151.707		30	0.0625	133.43	12.5	141.193	12.5	151.129	151.397			0.0625	-17.9678	12.5	-10.2045	12.5	-0.268129				2.5078	3.16612	1.99694						4.82264	-9.65937	-17.1121	-4.82264	9.65937	17.1121	0	9.65937
		141.878	136.983	144.703	144.218	141.388	139.514	145.536	147.743	159.041	153.789	146.012	147.53		30	0.03125	141.188	6.25	141.707	6.25	150.773	151.397			0.03125	-10.2092	6.25	-9.69087	6.25	-0.624031				2.25512	1.36706	4.1828						6.52232	-11.6124	-24.2725	-6.52232	11.6124	24.2725	0	11.6124
		139.103	146.573	146.904	139.499	138.574	144.858	144.05	154.502	143.647	149.478	157.385	146.764		30	0.015625	144.194	3.125	140.977	3.125	147.4	151.397			0.015625	-7.20374	3.125	-10.4204	3.125	-3.99786				2.54696	1.95891	3.55304						8.49033	-10.5396	-22.4263	-8.49033	10.5396	22.4263	0	10.5396
		139.788	139.565	145.146	140.889	141.8	146.627	145.147	147.598	148.242	148.808	144.77	148.622		30	0.0078125	141.499	1.5625	143.105	1.5625	146.995	151.397			0.0078125	-9.89793	1.5625	-8.29232	1.5625	-4.40191				1.82425	1.78043	0.94272						11.1652	-12.9053	-25.0656	-11.1652	12.9053	25.0656	0	12.9053
		145.717	140.313	137.759	140.885	147.308	146.529	146.283	150.499	141.553	153.856	154.347	149.514		30	0.00390625	141.263	0.78125	144.907	0.78125	146.112	151.397			0.00390625	-10.1341	0.78125	-6.49021	0.78125	-5.28553				2.34586	2.02369	2.58386						11.873	-14.3081	-24.3698	-11.873	14.3081	24.3698	0	14.3081
															#N/A										#N/A		#N/A		#N/A													6.47459	-13.229	-25.5219	-6.47459	13.229	25.5219	0	13.229
1 day, 11:00:00	30	101.869	94.4433	97.3984	122.139	130.464	125.308	150.367	149.125	151.538	161.691	156.011	155.321		35	0.5	97.9035	100	125.97	100	150.343	149.773	157.675		0.5	-51.8692	100	-23.8022	100	0.570766	7.90199	-2.33589		2.15836	2.42595	0.696862	2.01821	1.48743				8.16117	-15.7768	-23.5853	-8.16117	15.7768	23.5853	0	15.7768
		107.809	107.41	105.499	121.832	125.621	121.86	147.565	145.887	149.811	144.548	149.496	148.267		35	0.25	106.906	50	123.104	50	147.754	149.773	147.437		0.25	-42.8666	50	-26.6684	50	-2.01837				0.712792	1.25816	1.1366						7.13426	-16.2705	-26.4022	-7.13426	16.2705	26.4022	0	16.2705
		123.58	120.107	116.531	125.96	128.86	133.449	146.018	150.389	147.112	148.537	151.872	151.177		35	0.125	120.073	25	129.423	25	147.84	149.773			0.125	-29.6999	25	-20.3493	25	-1.933				2.03499	2.18011	1.3133
		133.16	133.28	134.305	132.812	142.945	138.242	140.771	154.439	148.685	152.179	148.186	153.91		35	0.0625	133.582	12.5	138	12.5	147.965	149.773			0.0625	-16.1909	12.5	-11.7729	12.5	-1.80757				0.363187	2.92757	3.96189
		135.49	137.702	139.024	145.088	144.413	143.781	140.326	149.703	153.85	148.987	154.836	151.83		35	0.03125	137.405	6.25	144.427	6.25	147.96	149.773			0.03125	-12.3673	6.25	-5.34519	6.25	-1.81262				1.0307	0.377578	4.00008
		139.55	140.619	145.841	140.166	134.883	144.776	144.888	141.292	143.809	147.769	146.439	152.049		35	0.015625	142.003	3.125	139.942	3.125	143.329	149.773			0.015625	-7.76936	3.125	-9.83091	3.125	-6.44319				1.94331	2.85794	1.06532
		141.679	143.575	132.886	139.55	142.731	143.287	147.786	145.116	151.98	147.093	147.666	145.253		35	0.0078125	139.38	1.5625	141.856	1.5625	148.294	149.773			0.0078125	-10.3927	1.5625	-7.9164	1.5625	-1.4788				3.29278	1.16416	1.99756
		135.214	136.06	137.356	134.462	136.836	146.515	151.753	147.483	142.621	145.959	145.093	148.336		35	0.00390625	136.21	0.78125	139.271	0.78125	147.286	149.773			0.00390625	-13.5623	0.78125	-10.5018	0.78125	-2.48691				0.622824	3.68613	2.63819
															#N/A										#N/A		#N/A		#N/A
1 day, 16:00:00	30	95.2031	91.5167	100.58	121.932	121.659	126.891	151.192	142.526	147.913	155.882	154.219	153.598		40	0.5	95.7665	100	123.494	100	147.21	146.789	154.566		0.5	-51.0226	100	-23.2953	100	0.420979	7.77738	-4.19991		2.6314	1.7002	2.52604	0.681875	1.953
		105.06	103.645	106.034	122.044	122.465	122.83	146.361	152.898	143.433	139.186	142.631	145.951		40	0.25	104.913	50	122.446	50	147.564	146.789	142.589		0.25	-41.8759	50	-24.343	50	0.77496				0.69364	0.227013	2.7979
		121.589	115.817	116.558	114.843	127.204	122.955	143.217	147.802	145.559	146.051	147.113	142.03		40	0.125	117.988	25	121.667	25	145.526	146.789			0.125	-28.801	25	-25.1221	25	-1.26322				1.81311	3.62584	1.3237
		129.13	126.103	128.782	140.716	133.27	129.978	149.286	150.526	148.499	151.111	146.14	149.824		40	0.0625	128.005	12.5	134.655	12.5	149.437	146.789			0.0625	-18.7843	12.5	-12.1345	12.5	2.64792				0.95612	3.1764	0.589965
		143.133	140.995	134.935	139.616	136.884	138.379	142.844	143.543	159.675	147.918	148.89	147.088		40	0.03125	139.688	6.25	138.293	6.25	148.687	146.789			0.03125	-7.10147	6.25	-8.49592	6.25	1.89817				2.4553	0.789918	5.49771
		138.537	138.874	143.267	138.641	135.586	145.181	144.845	142.074	145.947	148.037	137.984	145.842		40	0.015625	140.226	3.125	139.803	3.125	144.289	146.789			0.015625	-6.56306	3.125	-6.98653	3.125	-2.50023				1.52368	2.83029	1.15225
		147.471	130.081	147.203	134.188	143.219	139.894	144.366	141.25	146.969	143.097	146.152	145.82		40	0.0078125	141.585	1.5625	139.101	1.5625	144.195	146.789			0.0078125	-5.20434	1.5625	-7.68839	1.5625	-2.59392				5.75261	2.63701	1.65318
		142.787	135.524	136.894	142.283	154.618	140.344	146.059	148.947	134.682	152.827	141.389	146.802		40	0.00390625	138.402	0.78125	145.748	0.78125	143.23	146.789			0.00390625	-8.38719	0.78125	-1.04094	0.78125	-3.55957				2.22794	4.46996	4.35424
															#N/A										#N/A		#N/A		#N/A
1 day, 21:00:00	30	96.7932	96.9767	98.2851	116.296	125.31	121.173	147.272	151.572	145.064	164.348	156.814	161.287		45	0.5	97.3517	100	120.926	100	147.969	148.288	160.816		0.5	-50.9359	100	-27.3611	100	-0.318092	12.5287	-4.63641		0.46969	2.60504	1.91081	2.1876	1.1506
		105.747	99.2909	102.285	124.905	115.036	115.781	150.847	137.769	148.206	141.517	143.974	145.463		45	0.25	102.441	50	118.574	50	145.607	148.288	143.651		0.25	-45.8466	50	-29.7134	50	-2.68051				1.86545	3.17294	3.99268
		115.264	114.155	110.833	120.629	130.568	124.376	150.713	143.611	141.856	142.298	145.677	144.522		45	0.125	113.417	25	125.191	25	145.394	148.288			0.125	-34.8701	25	-23.0964	25	-2.89394				1.33124	2.8979	2.70775
		124.489	129.397	126.638	131.133	137.32	123.776	144.511	145.887	148.949	151.185	148.487	146.64		45	0.0625	126.841	12.5	130.743	12.5	146.449	148.288			0.0625	-21.4461	12.5	-17.5446	12.5	-1.8387				1.42039	3.9148	1.31177
		130.619	139.222	134.605	146.345	137.084	134.938	138.696	148.074	149.902	147.582	151.958	144.445		45	0.03125	134.815	6.25	139.456	6.25	145.557	148.288			0.03125	-13.4724	6.25	-8.8317	6.25	-2.73018				2.48548	3.50006	3.47104
		141.111	137.191	139.036	137.495	138.568	138.996	142.043	139.672	139.502	149.925	151.318	148.047		45	0.015625	139.113	3.125	138.353	3.125	140.405	148.288			0.015625	-9.17491	3.125	-9.93454	3.125	-7.88212				1.1324	0.446258	0.820086
		138.951	134.112	141.589	139.284	132.688	142.209	145.519	145.742	146.753	138.239	142.761	153.019		45	0.0078125	138.217	1.5625	138.06	1.5625	146.005	148.288			0.0078125	-10.0702	1.5625	-10.2272	1.5625	-2.28305				2.18943	2.81585	0.37955
		129.076	135.982	134.057	139.247	143.192	142.543	152.539	138.057	144.359	147.798	148.721	144.398		45	0.00390625	133.038	0.78125	141.661	0.78125	144.985	148.288			0.00390625	-15.2493	0.78125	-6.62693	0.78125	-3.30285				2.05744	1.22139	4.19242
															#N/A										#N/A		#N/A		#N/A
2 days, 2:00:00	30	89.875	94.7931	94.9426	118.183	122.653	116.064	152.031	148.303	145.884	155.663	155.886	151.588		50	0.5	93.2036	100	118.967	100	148.739	145.196	154.379		0.5	-51.9928	100	-26.2296	100	3.54305	9.1825	-5.45878		1.66483	1.94184	1.78801	1.39699	2.31326
		96.6484	100.547	104.206	120.36	117.518	116.546	151.262	149.038	155.568	140.696	135.339	143.178		50	0.25	100.467	50	118.141	50	151.956	145.196	139.738		0.25	-44.7294	50	-27.0551	50	6.7598				2.18201	1.14443	1.91675
		118.081	109.763	112.6	116.286	117.058	123.425	142.222	147.569	141.605	148.473	141.263	152.737		50	0.125	113.481	25	118.923	25	143.799	145.196			0.125	-31.7152	25	-26.2734	25	-1.39776				2.44105	2.26199	1.8935
		122.323	127.675	122.965	135.9	132.655	125.146	147.627	148.952	148.418	143.154	150.207	151.116		50	0.0625	124.321	12.5	131.234	12.5	148.332	145.196			0.0625	-20.8754	12.5	-13.9627	12.5	3.1358				1.68732	3.18463	0.384982
		131.836	137.441	139.683	139.574	131.452	130.43	141.503	146.027	150.501	152.054	147.439	151.619		50	0.03125	136.32	6.25	133.818	6.25	146.01	145.196			0.03125	-8.8765	6.25	-11.3779	6.25	0.813661				2.33346	2.89272	2.59739
		141.882	134.161	139.824	133.724	141.215	140.863	141.718	142.946	142.366	141.592	149.884	146.621		50	0.015625	138.622	3.125	138.601	3.125	142.343	145.196			0.015625	-6.57413	3.125	-6.59559	3.125	-2.8529				2.30842	2.44047	0.35455
		136.031	133.534	126.538	132.911	139.165	143.97	142.285	140.005	143.84	139.739	146.24	149.768		50	0.0078125	132.034	1.5625	138.682	1.5625	142.044	145.196			0.0078125	-13.162	1.5625	-6.51437	1.5625	-3.15288				2.84128	3.20182	1.11357
		127.767	139.218	133.625	136.363	150.538	144.566	146.268	139.72	148.573	137.127	138.386	143.212		50	0.00390625	133.537	0.78125	143.822	0.78125	144.854	145.196			0.00390625	-11.6598	0.78125	-1.37398	0.78125	-0.342757				3.306	4.10877	2.65162
															#N/A										#N/A		#N/A		#N/A
2 days, 7:00:00	30	91.2751	91.4496	97.5643	115.948	117.848	116.713	149.789	148.948	152.053	154.015	150.151	145.974		55	0.5	93.4297	100	116.836	100	150.263	145.224	150.047		0.5	-51.7945	100	-28.388	100	5.03905	4.82264	-9.65937		2.06793	0.551923	0.927128	2.32183	2.27094
		104.56	98.7639	99.8515	114.666	112.556	110.56	153.535	146.803	148.369	135.748	139.404	131.543		55	0.25	101.059	50	112.594	50	149.569	145.224	135.565		0.25	-44.1655	50	-32.6304	50	4.34472				1.77883	1.18552	2.03388
		110.22	108.272	109.652	118.818	117.383	120.232	145.878	144.046	143.477	142.703	148.151	148.664		55	0.125	109.381	25	118.811	25	144.467	145.224			0.125	-35.843	25	-26.4134	25	-0.756809				0.578506	0.822397	0.724348
		120.259	122.157	123.87	131.013	132.672	120.651	145.268	155.978	149.083	147.2	154.996	145.668		55	0.0625	122.096	12.5	128.112	12.5	150.11	145.224			0.0625	-23.1285	12.5	-17.1121	12.5	4.8854				1.04278	3.76092	3.13428
		132.768	139.335	131.511	140.458	138.708	130.537	144.424	146.869	144.75	150.812	148.642	148.188		55	0.03125	134.538	6.25	136.568	6.25	145.347	145.224			0.03125	-10.686	6.25	-8.65666	6.25	0.12333				2.42593	3.05739	0.766318
		132.267	141.801	140.11	129.345	132.62	137.571	144.908	146.776	147.483	143.772	145.16	139.838		55	0.015625	138.059	3.125	133.179	3.125	146.389	145.224			0.015625	-7.16471	3.125	-12.0454	3.125	1.16467				2.93686	2.39095	0.768195
		140.162	130.178	133.514	129.159	137.436	142.075	146.992	137.137	136.102	130.949	148.968	146.999		55	0.0078125	134.618	1.5625	136.223	1.5625	140.077	145.224			0.0078125	-10.6061	1.5625	-9.00092	1.5625	-5.14717				2.93449	3.77763	3.47058					0.918166	0.00395477	#N/A	#N/A	#N/A	#N/A	#N/A	#N/A
		137.002	131.338	137.149	136.961	145.284	140.012	138.216	155.471	141.642	144.029	138.886	140.439		55	0.00390625	135.163	0.78125	140.752	0.78125	145.109	145.224			0.00390625	-10.0611	0.78125	-4.47182	0.78125	-0.114821				1.91296	2.43098	5.27416					0.0107122	0.357761	#N/A	#N/A	#N/A	#N/A	#N/A	#N/A
															#N/A										#N/A		#N/A		#N/A												0.913698	0.538748	#N/A	#N/A	#N/A	#N/A	#N/A	#N/A
01:00:00	30	92.7344	88.742	95.6725	114.902	120.398	115.559	146.131	147.34	145.587	159.108	151.962	149.377		60	0.5	92.383	100	116.953	100	146.353	146.96	153.483		0.5	-54.5774	100	-30.0072	100	-0.60761	6.52232	-11.6124		2.00835	1.7331	0.517985	2.91015	2.34805			63.5229	6	#N/A	#N/A	#N/A	#N/A	#N/A	#N/A
		100.408	102.644	99.8682	116.288	118.794	115.832	146.759	139.295	149.321	131.119	135.693	139.231		60	0.25	100.973	50	116.971	50	145.125	146.96	135.348		0.25	-45.9871	50	-29.989	50	-1.83534				0.849631	0.920832	3.00749					18.4375	1.7415	#N/A	#N/A	#N/A	#N/A	#N/A	#N/A
		112.35	110.286	112.802	116.866	113.434	117.555	143.821	151.608	142.514	152.684	152.953	148.172		60	0.125	111.813	25	115.951	25	145.981	146.96			0.125	-35.1478	25	-31.0089	25	-0.979527				0.774486	1.27443	2.83882					#N/A	#N/A	#N/A	#N/A	#N/A	#N/A	#N/A	#N/A
		124.333	121.822	124.635	122.824	126.639	118.6	140.057	145.782	155.032	147.969	151.568	144.91		60	0.0625	123.597	12.5	122.688	12.5	146.957	146.96			0.0625	-23.3637	12.5	-24.2725	12.5	-0.00336008				0.891524	2.32152	4.36258					#N/A	#N/A	#N/A	#N/A	#N/A	#N/A	#N/A	#N/A
		134.872	128.053	133.434	136.222	139.592	130.413	143.258	145.239	150	152.16	148.708	142.781		60	0.03125	132.12	6.25	135.409	6.25	146.166	146.96			0.03125	-14.8405	6.25	-11.5513	6.25	-0.794473				2.07536	2.68073	2.00069					#N/A	#N/A	#N/A	#N/A	#N/A	#N/A	#N/A	#N/A
		128.89	140.195	131.473	136.894	131.985	140.881	144.306	145.973	137.174	143.714	149.647	144.946		60	0.015625	133.519	3.125	136.586	3.125	142.484	146.96			0.015625	-13.441	3.125	-10.3739	3.125	-4.4761				3.42003	2.57272	2.69856					#N/A	#N/A	#N/A	#N/A	#N/A	#N/A	#N/A	#N/A
		141.127	133.418	133.581	137.861	139.388	143.977	150.487	143.362	142.113	138.676	141.815	144.929		60	0.0078125	136.042	1.5625	140.409	1.5625	145.32	146.96			0.0078125	-10.9185	1.5625	-6.55143	1.5625	-1.63986				2.54289	1.83787	2.60808					#N/A	#N/A	#N/A	#N/A	#N/A	#N/A	#N/A	#N/A
		141.784	141.48	142.735	133.184	138.545	148.456	148.784	137.918	141.925	146.005	147.583	146.179		60	0.00390625	141.999	0.78125	140.062	0.78125	142.876	146.96			0.00390625	-4.961	0.78125	-6.89877	0.78125	-4.08445				0.378084	4.4734	3.17263					#N/A	#N/A	#N/A	#N/A	#N/A	#N/A	#N/A	#N/A
															#N/A										#N/A		#N/A		#N/A												#N/A	#N/A	#N/A	#N/A	#N/A	#N/A	#N/A	#N/A
01:05:00	30	87.6969	92.3983	87.7834	111.535	121.03	113.009	148.227	148.976	149.34	150.733	153.265	155.808		65	0.5	89.2929	100	115.191	100	148.848	144.778	153.269		0.5	-55.4856	100	-29.5873	100	4.06933	8.49033	-10.5396		1.55292	2.95014	0.327455	1.46523	2.91106			#N/A	#N/A	#N/A	#N/A	#N/A	#N/A	#N/A	#N/A
		92.3922	93.4491	96.1146	116.374	113.91	114.051	142.301	146.74	145.977	128.442	137.608	136.667		65	0.25	93.9853	50	114.778	50	145.006	144.778	134.239		0.25	-50.7932	50	-30.0005	50	0.227535				1.10751	0.798851	1.37007
		109.86	108.005	111.57	118.669	119.13	116.799	144.891	141.646	146.792	149.608	151.184	138.431		65	0.125	109.812	25	118.199	25	144.443	144.778			0.125	-34.9669	25	-26.5793	25	-0.335214				1.02947	0.712837	1.50234
		120.64	119.226	123.717	123.351	124.954	118.751	143.159	152.055	150.033	154.278	147.547	151.357		65	0.0625	121.195	12.5	122.352	12.5	148.416	144.778			0.0625	-23.5839	12.5	-22.4263	12.5	3.6371				1.32583	1.85894	2.69252
		129.811	126.277	131.94	133.484	135.887	126.762	141.069	140.925	150.956	143.134	145.859	150.359		65	0.03125	129.343	6.25	132.045	6.25	144.317	144.778			0.03125	-15.4358	6.25	-12.7339	6.25	-0.461716				1.65154	2.73061	3.31991
		130.477	142.523	135.172	128.906	128.09	135.107	144.286	136.504	140.835	138.806	153.999	146.01		65	0.015625	136.057	3.125	130.701	3.125	140.542	144.778			0.015625	-8.72112	3.125	-14.0776	3.125	-4.23686				3.50531	2.21582	2.25114
		137.316	129.943	134.135	135.539	132.385	137.46	143.235	144.385	140.125	131.145	144.398	145.017		65	0.0078125	133.798	1.5625	135.128	1.5625	142.582	144.778			0.0078125	-10.9801	1.5625	-9.65055	1.5625	-2.19674				2.13506	1.4792	1.27215
		146.698	139.5	139.172	126.261	146.576	144.443	144.957	145.724	145.317	144.018	142.431	145.602		65	0.00390625	141.79	0.78125	139.093	0.78125	145.333	144.778			0.00390625	-2.98831	0.78125	-5.68528	0.78125	0.554456				2.45596	6.4457	0.221753									Conversion to Trypsin Equivalent Units
															#N/A										#N/A		#N/A		#N/A													Trypsin Standard Curve				Mpr1 WT	Mpr1 Zinc Binding Knockout
01:10:00	30	90.823	85.4587	90.321	110.763	114.271	112.238	146.199	149.771	151.928	161.354	158.816	153.829		70	0.5	88.8676	100	112.424	100	149.299	146.834	158		0.5	-57.9668	100	-34.4105	100	2.46488	11.1652	-12.9053		1.71057	1.01699	1.6704	2.21021	1.71658				0.5	-57.9668		100	0.0863042	0.00584727	25
		101.439	96.4513	96.3083	111.378	114.101	111.556	146.82	141.7	138.623	131.249	137.127	133.411		70	0.25	98.0662	50	112.345	50	142.381	146.834	133.929		0.25	-48.7681	50	-34.4894	50	-4.45334				1.68689	0.879677	2.39053						0.25	-48.7681		50	0.0868027	0.00968912	12.5
		104.177	107.549	105.259	116.236	112.243	117.985	145.375	143.618	146.837	148.242	149.299	148.736		70	0.125	105.662	25	115.488	25	145.277	146.834			0.125	-41.1726	25	-31.3463	25	-1.55738				0.993977	1.69901	0.930512						0.125	-41.1726		25	0.0690057	0.00784282	6.25
		114.23	120.635	120.903	120.977	120.915	123.415	140.355	147.674	147.809	152.322	157.868	151.78		70	0.0625	118.589	12.5	121.769	12.5	145.279	146.834			0.0625	-28.245	12.5	-25.0656	12.5	-1.55501				2.18097	0.823327	2.46234						0.0625	-28.245		12.5	0.0436279	0.00784147	3.125
		136.082	123.344	131.836	130.228	127.072	132.354	133.905	146.766	151.535	147.16	139.259	147.321		70	0.03125	130.421	6.25	129.885	6.25	144.069	146.834			0.03125	-16.4137	6.25	-16.9496	6.25	-2.76575				3.7448	1.5343	5.26496						0.03125	-16.4137		6.25	0.0241245	0.00856608	1.5625
		129.759	131.767	132.892	122.925	126.898	131.156	139.785	140.013	143.218	152.456	151.025	144.711		70	0.015625	131.473	3.125	126.993	3.125	141.005	146.834			0.015625	-15.3616	3.125	-19.8414	3.125	-5.82896				0.916265	2.37663	1.10837						0.015625	-15.3616		3.125	0.0297947	0.0107126	0.78125
		144.207	142.317	136.133	128.875	130.912	138.683	146.784	142.163	143.588	139.885	138.068	149.345		70	0.0078125	140.886	1.5625	132.823	1.5625	144.178	146.834			0.0078125	-5.94869	1.5625	-14.0112	1.5625	-2.65599				2.43817	2.98816	1.36605						#N/A	-5.94869		1.5625	0.0194671	0.00849772	0.390625
		139.518	127.559	136.561	142.52	145.968	148.047	146.416	141.73	143.049	143.057	142.164	139.51		70	0.00390625	134.546	0.78125	145.512	0.78125	143.731	146.834			0.00390625	-12.2885	0.78125	-1.3226	0.78125	-3.10294				3.59617	1.61148	1.39526						#N/A	-12.2885		0.78125	0.00770955	0.00877955	0.195312
															#N/A										#N/A		#N/A		#N/A
01:15:00	30	88.0458	83.8549	86.8372	108.564	118.407	111.623	153.229	148.811	147.415	156.881	157.902	153.795		75	0.5	86.246	100	112.865	100	149.818	144.319	156.192		0.5	-58.0735	100	-31.4546	100	5.4989	11.873	-14.3081		1.24541	2.90854	1.75219	1.23454	1.19744
		97.3106	95.4897	95.3046	110.918	109.423	111.663	138.847	141.899	145.776	128.062	129.781	132.191		75	0.25	96.035	50	110.668	50	142.174	144.319	130.011		0.25	-48.2844	50	-33.6516	50	-2.14567				0.640055	0.65852	2.00495
		107.119	110.857	109.494	112.697	110.028	110.778	141.057	139.728	143.255	143.133	151.813	147.009		75	0.125	109.157	25	111.168	25	141.347	144.319			0.125	-35.1628	25	-33.1518	25	-2.97254				1.09202	0.794614	1.02828
		119.98	117.888	113.672	117.385	126.521	115.943	147.442	150.889	155.663	150.903	147.469	148.233		75	0.0625	117.18	12.5	119.95	12.5	151.331	144.319			0.0625	-27.1394	12.5	-24.3698	12.5	7.01169				1.85526	3.3122	2.38337
		127.592	125.493	125.34	126.059	128.096	126.419	133.359	149.233	145.461	146.822	146.952	145.267		75	0.03125	126.142	6.25	126.858	6.25	142.684	144.319			0.03125	-18.1777	6.25	-17.4615	6.25	-1.63524				0.726529	0.627608	4.78801
		130.864	134.989	137.223	135.765	133.406	131.197	139.972	142.354	138.544	147.642	141.287	143.179		75	0.015625	134.358	3.125	133.456	3.125	140.29	144.319			0.015625	-9.96102	3.125	-10.8635	3.125	-4.02895				1.86251	1.31891	1.1113
		134.769	138.791	133.262	129.259	132.105	139.556	145.387	136	145.698	138.725	136.87	145.082		75	0.0078125	135.607	1.5625	133.64	1.5625	142.361	144.319			0.0078125	-8.71207	1.5625	-10.6794	1.5625	-1.95814				1.6501	3.06983	3.18211
		134.808	135.02	137.686	133.733	140.851	139.056	146.523	138.186	143.826	145.256	139.613	139.933		75	0.00390625	135.838	0.78125	137.88	0.78125	142.845	144.319			0.00390625	-8.4814	0.78125	-6.43928	0.78125	-1.47426				0.926137	2.13723	2.45594
															#N/A										#N/A		#N/A		#N/A
01:20:00	30	83.6469	84.5036	92.1514	112.264	117.988	111.637	140.849	145.088	148.355	151.806	155.126	148.361		80	0.5	86.7673	100	113.963	100	144.764	145.29	151.764		0.5	-58.5223	100	-31.3262	100	-0.525813	6.47459	-13.229		2.7034	2.02066	2.1729	1.95294	3.57475
		92.6864	91.7125	90.0258	111.891	110.707	106.409	143.694	136.793	145.336	124.913	135.788	135.481		80	0.25	91.4749	50	109.669	50	141.941	145.29	132.061		0.25	-53.8147	50	-35.6207	50	-3.34877				0.777187	1.66562	2.61741
		100.177	99.742	101.074	114.45	115.12	115.82	142.669	143.045	138.797	141.556	146.747	145.734		80	0.125	100.331	25	115.13	25	141.504	145.29			0.125	-44.9589	25	-30.1597	25	-3.78593				0.392085	0.395724	1.35793
		115.302	112.345	119.684	125.253	119.303	114.747	139.559	143.486	147.07	155.22	145.814	145.207		80	0.0625	115.777	12.5	119.768	12.5	143.372	145.29			0.0625	-29.5126	12.5	-25.5219	12.5	-1.91785				2.13203	3.04177	2.16887
		123.149	125.556	130.377	131.115	125.987	122.336	139.649	144.833	153.925	150.731	144.524	139.135		80	0.03125	126.361	6.25	126.479	6.25	146.136	145.29			0.03125	-18.9288	6.25	-18.8103	6.25	0.846142				2.12511	2.54614	4.17246
		129.472	129.04	126.133	133.414	130.756	131.577	138.28	145.114	147.797	150.308	146.892	147.687		80	0.015625	128.215	3.125	131.916	3.125	143.73	145.29			0.015625	-17.0746	3.125	-13.3737	3.125	-1.55951				1.04837	0.785714	2.8331
		141.66	136.962	133.573	135.695	137.857	132.981	143.613	144.887	146.478	147.646	145.221	148.842		80	0.0078125	137.398	1.5625	135.511	1.5625	144.993	145.29			0.0078125	-7.89122	1.5625	-9.77845	1.5625	-0.296979				2.34472	1.41056	0.828689
		145.658	130.045	140.332	135.347	140.215	137.867	137.378	139.098	141.102	140.376	141.966	148.467		80	0.00390625	138.678	0.78125	137.81	0.78125	139.193	145.29			0.00390625	-6.61116	0.78125	-7.4798	0.78125	-6.09704				4.58256	1.40551	1.07595
															#N/A										#N/A		#N/A		#N/A
01:25:00	30	83.235	83.4	87.0286	110.543	111.587	111.456	136.253	141.178	150.524	148.965	150.574	152.514		85	0.5	84.5545	100	111.195	100	142.651	142.523	150.684		0.5	-57.9684	100	-31.3278	100	0.128436	8.16117	-15.7768		1.23793	0.328374	4.18496	1.02601	2.09647
		96.3507	92.9936	95.1632	110.323	117.25	105.304	138.89	141.076	144.278	124.078	125.279	130.881		85	0.25	94.8358	50	110.959	50	141.415	142.523	126.746		0.25	-47.6871	50	-31.5637	50	-1.10836				0.982834	3.46322	1.56457
		104.112	101.086	99.7516	118.371	109.962	114.912	146.724	144.54	139.502	146.004	152.64	146.407		85	0.125	101.65	25	114.415	25	143.589	142.523			0.125	-40.873	25	-28.1083	25	1.06571				1.28983	2.44021	2.13843
		113.57	119.688	114.122	123.618	121.96	111.234	140.522	147.301	142.383	145.137	149.26	147.057		85	0.0625	115.793	12.5	118.938	12.5	143.402	142.523			0.0625	-26.7297	12.5	-23.5853	12.5	0.879271				1.95399	3.88126	2.02215
		128.152	123.32	129.7	131.177	129.149	121.632	141.812	146.215	146.503	140.918	143.602	141.219		85	0.03125	127.057	6.25	127.319	6.25	144.844	142.523			0.03125	-15.4659	6.25	-15.204	6.25	2.32053				1.92126	2.90321	1.51786
		130.701	141.989	132.154	132.642	134.019	134.799	141.863	147.951	140.337	139.918	145.175	144.058		85	0.015625	134.948	3.125	133.82	3.125	143.384	142.523			0.015625	-7.57483	3.125	-8.70316	3.125	0.860882				3.54538	0.630469	2.3257
		138.708	138.77	131.61	128.943	137.066	135.147	143.752	138.621	139.433	142.735	145.336	143.433		85	0.0078125	136.362	1.5625	133.719	1.5625	140.602	142.523			0.0078125	-6.16049	1.5625	-8.80438	1.5625	-1.92099				2.37633	2.45133	1.59222
		140.044	137.141	137.597	134.934	142.144	139.632	144.368	146.469	133.492	136.751	143.996	144.88		85	0.00390625	138.261	0.78125	138.903	0.78125	141.443	142.523			0.00390625	-4.26226	0.78125	-3.6198	0.78125	-1.08005				0.901481	2.11314	4.0216
															#N/A										#N/A		#N/A		#N/A
01:30:00	30	82.213	83.0896	85.2389	109.957	110.074	111.216	145.84	141.243	142.047	149.951	152.561	149.361		90	0.5	83.5139	100	110.416	100	143.043	143.49	150.625		0.5	-59.9765	100	-33.0747	100	-0.447023	7.13426	-16.2705		0.898885	0.401393	1.41739	0.983067	3.43981
		98.8915	85.5803	91.168	108.442	111.54	104.017	149.292	143.315	139.821	121.128	127.498	133.034		90	0.25	91.8799	50	108	50	144.143	143.49	127.22		0.25	-51.6104	50	-35.4907	50	0.65246				3.85907	2.18277	2.76542
		102.381	100.565	107.767	105.079	110.752	114.066	141.043	143.43	141.805	143.351	150.828	136.527		90	0.125	103.571	25	109.966	25	142.093	143.49			0.125	-39.9192	25	-33.5248	25	-1.39753				2.16247	2.62405	0.704088
		114.861	109.051	115.602	121.896	118.386	110.982	138.112	157.529	151.547	147.987	145.36	146.784		90	0.0625	113.171	12.5	117.088	12.5	149.063	143.49			0.0625	-30.3189	12.5	-26.4022	12.5	5.57267				2.07107	3.2167	5.7413
		123.86	122.925	122.355	126.128	123.567	120.705	132.672	145.525	153.383	149.602	149.131	146.541		90	0.03125	123.047	6.25	123.467	6.25	143.86	143.49			0.03125	-20.4434	6.25	-20.0235	6.25	0.369515				0.438819	1.56637	6.03662
		133.56	131.043	121.812	124.946	127.481	136.035	138.389	139.464	146.318	146.734	144.643	144.718		90	0.015625	128.805	3.125	129.487	3.125	141.39	143.49			0.015625	-14.6853	3.125	-14.0029	3.125	-2.10001				3.57124	3.35462	2.48318
		133.332	139.288	126.939	134.811	125.985	136.182	137.572	136.366	144.249	138.533	144.034	143.688		90	0.0078125	133.186	1.5625	132.326	1.5625	139.396	143.49			0.0078125	-10.304	1.5625	-11.1643	1.5625	-4.0944				3.56551	3.19528	2.45158
		137.509	133.212	140.585	136.269	138.309	141.685	148.181	140.006	138.204	143.669	140.835	140.22		90	0.00390625	137.102	0.78125	138.754	0.78125	142.13	143.49			0.00390625	-6.38857	0.78125	-4.73594	0.78125	-1.35994				2.13822	1.57916	3.06982
~End
	Layout Guide
		Trypsin Standards (mg/L)		0.5	Mpr1 WT (mg/L)		100	Mpr1 WT (mg/L)		100	FITC-Caesin Alone		Empty
				0.25			50			50	Control
				0.125			25			25
				0.0625			12.5			12.5
				0.03125			6.25			6.25
				0.015625			3.125			3.125
				0.0078125			1.5625			1.5625
				0.00390625			0.78125			0.78125
[truncated: 5 more columns]
